# Supplementary material for: Acquisition of biologically relevant gene expression data by Affymetrix microarray analysis of archival formalin-fixed paraffin-embedded tumours
Source: Br J Cancer. 2008 Apr 1;98(8):1403–14. doi: 10.1038/sj.bjc.6604316 (PMC2361698; doi:10.1038/sj.bjc.6604316)
Supplement: Supplementary Table [file 6604316x2.xls]

## Sheet: Read
	Table S5
	Gene lists accompanying the paper by Linton et al. entitled: Acquisition of biologically relevant gene expression data by Affymetrix microarray analysis of archival formalin fixed paraffin-embedded tumours

## Sheet: Gene List 1
Gene List 1
Note 1: p-value is calculated from the original MAS normalised data and is not the p-value on which the selection for the knn list was based
Note 2: differential expression (log(2) value) classifies tumour outcome (metastatic/non-metastatic)
Note 3: data given are for training samples
							log2 mean expression			detection call																			log(2) expression levels
gene symbol	probeset id	accession	unigene	description	p-score	log(2)	metastatic	non-metastatic	KL2_FL_4.CEL	KL2_FL_4.CEL.present	KL4_FL_9.CEL.present	KL5_RD+L_11.CEL.present	KL6_FL_12.CEL.present	KL9_RD_21.CEL.present	KL10_RD+L_22.CEL.present	KL11_RD_7b.CEL.present	KL12_FL_13b.CEL.present	KL14_RD_29.CEL.present	KL15_RD_30.CEL.present	KL17_FL_39.CEL.present	KL19_FL_46.CEL.present	KL20_RD+L_24b.CEL.present	KL25_FL_41.CEL.present	KL31_RD+L_51.CEL.present	KL35_FL_56.CEL.present	KL36_RD_58.CEL.present	KL37_FL_42_2.CEL.present	KL37_FL_42_2.present	KL4_FL_9.CEL	KL5_RD+L_11.CEL	KL6_FL_12.CEL	KL9_RD_21.CEL	KL10_RD+L_22.CEL	KL11_RD_7b.CEL	KL12_FL_13b.CEL	KL14_RD_29.CEL	KL15_RD_30.CEL	KL17_FL_39.CEL	KL19_FL_46.CEL	KL20_RD+L_24b.CEL	KL25_FL_41.CEL	KL31_RD+L_51.CEL	KL35_FL_56.CEL	KL36_RD_58.CEL	KL37_FL_42_2.CEL
SLC2A3	202499_s_at			solute carrier family 2 (facilitated glucose transporter), member 3	0.00947441	1.88	9.6	7.72	9.67	P	P	P	P	P	P	P	P	P	P	P	P	P	P	P	P	P	P	P	7.68	8.12	8.87	5.96	6.21	9	10.04	7.95	7.49	8.24	6.74	6.08	8.15	6.64	10.6	10.73	10.14	9.06
BGN /// SDCCAG33	213905_x_at			biglycan /// serologically defined colon cancer antigen 33	0.0427245	1.13	11.93	10.8	11.29	P	P	P	P	P	P	P	P	P	P	P	P	P	P	P	P	P	P	P	10.98	9.72	11.68	8.59	11.32	11.79	10.58	10.38	9.44	12.87	11.4	9.03	10.34	8.75	13.9	11.13	12.58	8.1
HLA-A	215313_x_at			major histocompatibility complex, class I, A	0.0637421	1.11	10.89	9.78	11.46	P	P	P	P	P	P	P	P	P	P	P	P	P	P	P	P	P	P	P	10.39	9.68	10.9	8.97	9.65	10.14	10.22	9.6	9.35	11.3	8.66	9.02	8.02	9.09	12.19	11.18	11.64	8.83
ACTG1	211995_x_at			actin, gamma 1	0.0653596	1.05	9.9	8.85	8.18	P	P	P	P	P	P	P	P	P	P	P	P	P	P	P	P	P	P	P	9.71	8.86	8.81	7.94	9.83	9.69	10.45	8.61	8.5	10.07	7.74	8.64	7.9	8.34	10.3	10.02	11.45	7.62
BGN	201261_x_at			biglycan	0.0527126	1	11.59	10.59	11.24	P	P	P	P	P	P	P	P	P	P	P	P	P	P	P	P	P	P	P	11.17	9.5	11.13	8.56	11.3	11.61	10.53	10.15	9.89	12.5	11.18	8.7	9.88	8.82	13.56	10.27	11.94	8.48
NA	241769_at			CDNA FLJ11397 fis, clone HEMBA1000622	0.0305173	0.96	11.2	10.24	11.1	P	P	P	P	P	P	P	P	P	P	P	P	P	P	P	P	P	P	P	9.36	10.07	11.39	9.61	9.76	10.79	10.24	10.44	9.92	11.93	10.22	8.96	11.41	9.44	10.75	10.75	12.9	9.4
NCOR2	207760_s_at			nuclear receptor co-repressor 2	0.0408332	0.95	10.1	9.15	9.69	P	P	P	P	P	P	P	P	P	P	P	P	P	P	P	P	P	P	P	9.61	8.41	8.72	8.29	11.53	9.73	9.66	8.67	8.35	10.16	9.63	8.54	10.19	9.27	10.92	9.7	9.74	8.47
GAPD	AFFX-HUMGAPDH/M33197_3_at			glyceraldehyde-3-phosphate dehydrogenase	0.066499	0.89	12.59	11.7	10.83	P	P	P	P	P	P	P	P	P	P	P	P	P	P	P	P	P	P	P	11.55	11.2	11.82	10.61	12.2	12.97	13.61	12.21	10.95	13.03	10.89	11.6	11.59	11.16	13.69	12.71	12.54	11.32
MDC1	203062_s_at			mediator of DNA damage checkpoint 1	0.00831286	0.89	8.6	7.71	8.7	P	P	P	P	P	P	P	P	P	P	P	P	P	P	P	P	P	P	P	7.46	7.52	8.26	7.66	9.04	9.09	8.7	7.52	7.42	7.84	8.28	7.1	9.47	7.85	7.62	8.77	7.4	7.85
CKAP4	200999_s_at			cytoskeleton-associated protein 4	0.015697	0.84	10.8	9.96	10.55	P	P	P	P	P	P	P	P	P	P	P	P	P	P	P	P	P	P	P	11.14	9.93	10.43	9.1	11.22	10.11	11.74	10.15	9.63	10.1	9.49	9.49	9.97	9.28	11.65	10.38	10.72	9.8
CKAP4	200998_s_at			cytoskeleton-associated protein 4	0.00086	0.83	9.05	8.21	8.73	P	P	P	P	P	P	P	P	P	P	P	P	P	P	P	P	P	P	P	9.24	8.41	8.4	7.74	8.7	9.39	9.58	8.42	9.27	8.33	7.59	7.93	8.64	7.62	8.75	9.3	9.23	7.77
PPIB	200967_at			peptidylprolyl isomerase B (cyclophilin B)	0.0747017	0.82	9.16	8.34	7.87	P	P	P	P	P	P	P	P	P	P	P	P	P	P	P	P	P	P	P	9.25	8.83	8.15	7.46	9.01	9.34	10.06	8.24	7.74	9.42	7.27	7.24	7.65	8.02	10.07	9.45	9.6	6.98
ZNF451	215012_at			zinc finger protein 451	0.0144186	0.78	8.34	7.56	8.63	P	P	P	P	P	P	P	P	P	P	P	P	P	P	P	P	P	P	P	8.11	7.56	7.96	7.65	8.63	7.03	8.33	7.75	7.36	8.06	6.85	6.75	7.96	7.64	8.58	9.28	8.41	6.98
DKFZP434F0318	221031_s_at			hypothetical protein DKFZp434F0318 /// hypothetical protein DKFZp434F0318	0.03748	0.73	8.59	7.87	9.5	P	P	P	P	P	P	P	P	P	P	P	P	P	P	P	P	P	P	P	8.21	7.36	9.1	7.39	7.26	8.87	8.58	8.47	8.62	8.73	6.79	7.75	7.98	7.39	7.78	7.72	8.98	7.63
NAB1	209272_at			NGFI-A binding protein 1 (EGR1 binding protein 1)	0.0203226	0.71	9.49	8.78	8.82	P	P	P	P	P	P	P	P	P	P	P	P	P	P	P	P	P	P	P	8.17	7.93	9.24	8.93	10.43	8.34	9.61	9.08	9.81	9.59	8.92	8.42	9.39	9.13	9.55	8.8	9.81	7.9
PSMB1	214288_s_at			proteasome (prosome, macropain) subunit, beta type, 1	0.00514579	0.7	11.47	10.76	11.41	P	P	P	P	P	P	P	P	P	P	P	P	P	P	P	P	P	P	P	11.28	10.58	11.73	10.58	10.87	11.49	11.9	10.94	10.71	11.34	10.72	10.08	10.63	10.8	11.83	11.74	11.69	9.97
TPI1	200822_x_at			triosephosphate isomerase 1	0.0544283	0.69	9.33	8.64	8.59	P	P	P	P	P	P	P	P	P	P	P	P	P	P	P	P	P	P	P	9.35	8.65	8.15	7.32	10.04	9.14	9.96	8.91	8.41	9.67	7.6	8.34	8.4	8.56	9.64	9.52	9.87	7.43
CXXC5	224516_s_at			CXXC finger 5 /// CXXC finger 5	0.0505472	0.68	9.94	9.26	10.3	P	P	P	P	P	P	P	P	P	P	P	P	P	P	P	P	P	P	P	10.17	8.74	9.91	8.05	10.08	9.59	10.69	8.3	8.28	10.21	10.27	7.71	9.79	7.71	10	8.97	10.45	9.08
CAP350	213956_at			centrosome-associated protein 350	0.00427104	0.67	9.74	9.07	9.42	P	P	P	P	P	P	P	P	P	P	P	P	P	P	P	P	P	P	P	9.18	9.33	9.67	8.89	9.93	9.72	9.86	8.93	8.53	9.76	8.74	8.39	9.85	9.32	9.86	9.71	10.28	8.56
PTDSR	212723_at			phosphatidylserine receptor	0.0320186	0.67	9.2	8.54	9.03	P	P	P	P	P	P	P	P	P	P	P	P	P	P	P	P	P	P	P	8.54	8.16	9.58	8.73	8.55	9.38	9.69	8.74	8.69	9.41	7.24	7.93	7.8	8.37	9.38	9.88	8.96	8.74
K-ALPHA-1	211072_x_at			tubulin, alpha, ubiquitous /// tubulin, alpha, ubiquitous	0.0453564	0.65	10.09	9.44	9.3	P	P	P	P	P	P	P	P	P	P	P	P	P	P	P	P	P	P	P	9.83	9.74	9.14	8.42	9.92	10.18	10.47	9.24	8.87	10.73	8.49	9.26	10.21	8.14	10.93	10.28	10.41	9.21
TDG	203742_s_at			thymine-DNA glycosylase	0.0782963	0.65	8.7	8.05	8.77	P	P	P	P	P	P	P	P	P	P	P	P	P	P	P	P	P	P	P	8.91	7.81	8	7.57	9.28	8.09	9.38	7.81	6.91	9.14	7	8.31	8.87	7.33	9.42	8.35	8.23	6.61
EIF4E2	213571_s_at			eukaryotic translation initiation factor 4E member 2	0.00387845	0.65	9.81	9.16	9.28	P	P	P	P	P	P	P	P	P	P	P	P	P	P	P	P	P	P	P	9.87	9.01	10.02	8.69	9.97	9.44	10.39	9.45	9.53	8.97	9.23	8.86	9.12	9.01	10.27	9.29	10.16	8.97
K-ALPHA-1	213646_x_at			tubulin, alpha, ubiquitous	0.0497651	0.58	9.35	8.77	8.86	P	P	P	P	P	P	P	P	P	P	P	P	P	P	P	P	P	P	P	9.41	8.57	8.49	7.69	9.53	9.49	9.66	8	8.12	9.99	7.51	8.45	9.77	8.45	9.09	9.62	9.88	9
K-ALPHA-1	211058_x_at			tubulin, alpha, ubiquitous /// tubulin, alpha, ubiquitous	0.057811	0.56	10.21	9.65	9.35	P	P	P	P	P	P	P	P	P	P	P	P	P	P	P	P	P	P	P	9.99	10.03	9.63	8.7	10.01	10.53	10.73	9.32	8.97	10.96	8.5	9.07	10.1	9.37	10.55	10.38	10.77	9.14
ACTB	200801_x_at			actin, beta	0.155135	0.53	13.39	12.86	12.28	P	P	P	P	P	P	P	P	P	P	P	P	P	P	P	P	P	P	P	12.87	13.17	13.34	12.06	12.26	14.08	13.31	12.32	12.31	14.49	11.91	12.37	12.22	12.14	14.18	13.35	14.32	12
RACGAP1	222077_s_at			Rac GTPase activating protein 1	0.085961	0.53	9.19	8.66	8.64	P	P	P	P	P	P	P	P	P	P	P	P	P	P	P	P	P	P	P	9.61	9.57	9.31	6.98	8.51	10.3	9.36	8.16	8.87	9.55	7.58	7.37	9.44	8.14	7.97	9.35	8.84	8.17
H2AFY	214501_s_at			H2A histone family, member Y	0.0596712	0.52	9.61	9.09	10.13	P	P	P	P	P	P	P	P	P	P	P	P	P	P	P	P	P	P	P	9.99	9.07	8.94	8.85	9.64	9.14	9.83	8.38	8.67	9.87	8.78	8.93	8.92	7.89	9.81	9.99	10.13	8.84
MTHFD2	201761_at			methylenetetrahydrofolate dehydrogenase (NADP+ dependent) 2, methenyltetrahydrofolate cyclohydrolase	0.110487	0.51	9.5	8.99	8.55	P	P	P	P	P	P	P	P	P	P	P	P	P	P	P	P	P	P	P	10.33	9.14	9.26	7.64	8.25	10.49	9.5	8.6	9.57	10.39	6.98	7.27	8.34	8.1	9.06	9.56	10.49	7.97
SERF2	224625_x_at			small EDRK-rich factor 2	0.0997352	0.49	10.3	9.81	10.2	P	P	P	P	P	P	P	P	P	P	P	P	P	P	P	P	P	P	P	10.92	8.96	9.74	8.16	10.38	10.53	10.72	9.71	8.83	11.53	8.31	9	8.66	8.81	10.7	10.26	11.16	8.17
TMEM32	225125_at			transmembrane protein 32	0.0832246	0.39	8.26	7.87	8.39	P	P	P	P	P	P	P	P	P	P	P	P	P	P	P	P	P	P	P	8.5	6.19	7.94	7.46	7.74	8.54	7.96	7.91	8.33	8.61	7.54	7.53	7.96	7.55	7.95	8.49	8.86	8.23
MACF1	208634_s_at			microtubule-actin crosslinking factor 1	0.212027	0.26	9.74	9.48	9.25	P	P	P	P	P	P	P	P	P	P	P	P	P	P	P	P	P	P	P	9.28	9.39	9.09	8.76	9.87	9.64	9.93	9.33	8.47	11.21	8.68	8.65	9.78	8.91	9.64	9.89	10.72	8.61
FBXO11	203255_at			F-box protein 11	0.101762	-0.43	11.44	11.87	11.04	P	P	P	P	P	P	P	P	P	P	P	P	P	P	P	P	P	P	P	11.39	11.54	12.11	12.64	11.47	11	10.55	11.84	11.66	10.72	11.91	12.22	12.3	12.11	11.36	11.03	10.93	11.67
MGC3207	228077_at			hypothetical protein MGC3207	0.0703363	-0.47	9.74	10.21	9.75	P	P	P	P	P	P	P	P	P	P	P	P	P	P	P	P	P	P	P	9.41	10.38	9.99	10.45	9.35	9.29	9.83	10.86	10.79	9.26	10.01	10.01	9.82	10.66	9.37	9.55	8.68	10.08
PFAAP5	221899_at			Phosphonoformate immuno-associated protein 5	0.127732	-0.47	10.88	11.35	10.34	P	P	P	P	P	P	P	P	P	P	P	P	P	P	P	P	P	P	P	10.38	11.08	11.24	11.78	11.24	9.86	10.08	11.49	11.3	10.09	11.93	11.45	11.01	11.84	10.3	11.24	11.23	11.07
ASAH1	213702_x_at			N-acylsphingosine amidohydrolase (acid ceramidase) 1	0.0568051	-0.49	10.36	10.85	10.47	P	P	P	P	P	P	P	P	P	P	P	P	P	P	P	P	P	P	P	10.93	11.32	10.95	10.85	9.92	10.98	9.86	11.19	9.83	9.77	10.2	10.4	9.51	11.22	9.78	10.75	10.63	11.09
eIF2A	223015_at			eukaryotic translation initiation factor (eIF) 2A	0.0396452	-0.5	9.51	10.01	8.21	P	P	P	P	P	P	P	P	P	P	P	P	P	P	P	P	P	P	P	9.65	9.67	9.46	10.55	9.09	10.58	9.08	10.39	10.99	9.15	9.99	10.27	8.44	10.32	8.51	8.85	8.94	9.5
ERCC1	203719_at			excision repair cross-complementing rodent repair deficiency, complementation group 1 (includes overlapping antisense sequence)	0.0437978	-0.55	9.71	10.26	9.67	P	P	P	P	P	P	P	P	P	P	P	P	P	P	P	P	P	P	P	10.15	10.89	10.59	10.18	9.55	9.21	9.45	10.13	8.93	9.24	10.27	10.96	9.31	9.61	11.01	8.34	8.88	10.07
USP3	221654_s_at			ubiquitin specific protease 3	0.0393226	-0.56	9.05	9.6	8.85	P	P	P	P	P	P	P	P	P	P	P	P	P	P	P	P	P	P	P	8.75	9.51	8.26	10.04	8.13	9.77	9.3	9.81	8.87	8.99	8.86	10.37	9.15	9.65	8.65	9.62	9	9.63
SH3YL1	204019_s_at			SH3 domain containing, Ysc84-like 1 (S. cerevisiae)	0.210162	-0.56	8.33	8.89	7.37	P	P	P	P	P	P	P	P	P	P	P	P	P	P	P	P	P	P	P	8.46	8.41	8.67	9.97	8.3	8.58	7.61	8.72	9.58	6.87	9	9.31	8.33	9.35	7.8	8.03	7.57	7.89
PAN3	225563_at			PABP1-dependent poly A-specific ribonuclease subunit PAN3	0.130201	-0.59	10.18	10.77	9.67	P	P	P	P	P	P	P	P	P	P	P	P	P	P	P	P	P	P	P	9.47	10.38	10.6	11.38	10.89	9.77	9.34	10.84	10.75	9.09	11.39	11.03	10.51	11.08	10.04	9.64	9.65	10.75
NA	234036_x_at			CDNA: FLJ21384 fis, clone COL03354	0.0616269	-0.6	8.73	9.33	9.07	P	P	P	P	P	P	P	P	P	P	P	P	P	P	P	P	P	P	P	8.54	9.63	9.72	9.87	7.52	8.62	8.55	8.97	8.5	8.04	8.87	9.26	9.31	9.86	7.37	8.75	8.33	9.83
RPL5	213080_x_at			ribosomal protein L5	0.0502254	-0.62	13.99	14.62	13.55	P	P	P	P	P	P	P	P	P	P	P	P	P	P	P	P	P	P	P	13.71	14.29	13.65	15	13.85	14.88	14.42	14.51	14.25	13.51	14.53	15.19	14.13	15.48	13.89	13.13	13.24	14.15
LARS2	34764_at			leucyl-tRNA synthetase 2, mitochondrial	0.144945	-0.62	8.25	8.86	8.06	P	P	P	P	P	P	P	P	P	P	P	P	P	P	P	P	P	P	P	7.97	8.58	8.56	9.23	7.93	8.71	9.13	9.97	8.81	7.21	8.48	9.11	7.54	9.36	7.61	7.47	7.36	7.94
MTCH2	242645_at			Mitochondrial carrier homolog 2 (C. elegans)	0.0362783	-0.64	8.93	9.56	8.53	P	P	P	P	P	P	P	P	P	P	P	P	P	P	P	P	P	P	P	8.7	9.71	9.58	10.31	8.03	9.7	9.14	10.22	8.69	8.67	9.61	9.71	8.66	8.79	8.41	8.94	8.72	9.25
SBF2	226169_at			SET binding factor 2	0.0517734	-0.65	9.44	10.09	8.63	P	P	P	P	P	P	P	P	P	P	P	P	P	P	P	P	P	P	P	9.45	9.56	9.89	10.05	8.52	10.25	10.29	10.03	9.75	8.78	10.6	10.13	8.14	9.97	7.83	9.37	9.5	11.04
TSC22D2	204094_s_at			TSC22 domain family 2	0.0720995	-0.66	9.2	9.86	8.12	P	P	P	P	P	P	P	P	P	P	P	P	P	P	P	P	P	P	P	9.04	9.65	9.67	9.96	8.96	9.97	8.34	9.81	8.75	8.39	9.16	10.95	8.64	10.22	8.83	9.83	9.61	10.05
NA	242467_at			Full-length cDNA clone CS0DJ012YP16 of T cells (Jurkat cell line) Cot 10-normalized of Homo sapiens (human)	0.0703029	-0.69	9.47	10.16	8.88	P	P	P	P	P	P	P	P	P	P	P	P	P	P	P	P	P	P	P	8.47	9.8	10.35	10.72	9.2	9.26	8.62	10.58	9.4	9.03	10.45	10.91	9.98	9.98	8.8	9.92	9.3	9.99
ALDH9A1	201612_at			aldehyde dehydrogenase 9 family, member A1	0.0239548	-0.71	10.13	10.84	10.68	P	P	P	P	P	P	P	P	P	P	P	P	P	P	P	P	P	P	P	11.07	11.25	10.39	11.15	9.21	10.34	9.61	10.9	9.92	9.66	9.63	11.13	9.31	11.19	9.91	10.6	10.48	10.54
RBMS3	238447_at			RNA binding motif, single stranded interacting protein	0.145364	-0.71	11.16	11.87	10.78	P	P	P	P	P	P	P	P	P	P	P	P	P	P	P	P	P	P	P	10.37	12.05	11.2	12.13	11.31	10.6	9.97	11.66	11.78	9.81	12.51	12.03	11.7	12.74	10.8	11.49	11.13	11.44
CEPT1	236327_at			Choline/ethanolamine phosphotransferase 1	0.011869	-0.71	8.88	9.6	8.96	P	P	P	P	P	P	P	P	P	P	P	P	P	P	P	P	P	P	P	8.31	9.73	8.51	9.65	8.65	9.19	8.16	9.72	8.77	9.3	9.9	10.23	9.48	9.02	8.13	9.71	8.31	9.73
PAPD4	1556277_a_at			PAP associated domain containing 4	0.0137544	-0.72	7.96	8.68	7.32	P	P	P	P	P	P	P	P	P	P	P	P	P	P	P	P	P	P	P	7.54	8.24	8.12	9.3	7.25	7.88	7.19	8.58	8.36	8.32	9.52	8.66	8.13	8.48	7.53	8.97	7.77	8.52
SC5DL	211423_s_at			sterol-C5-desaturase (ERG3 delta-5-desaturase homolog, fungal)-like	0.126644	-0.73	7.74	8.47	6.69	P	P	P	P	P	P	P	P	P	P	P	P	P	P	P	P	P	P	P	6.61	8.42	7.01	8.94	7.47	8.48	8	8.69	8.53	6.62	8.69	9.04	7.84	9.1	6.75	7.84	7.48	7.96
FEZ2	215000_s_at			fasciculation and elongation protein zeta 2 (zygin II)	0.0134018	-0.76	8.94	9.7	8.19	P	P	P	P	P	P	P	P	P	P	P	P	P	P	P	P	P	P	P	9.34	9.64	9.72	9.71	8.9	8.67	8.09	10.47	9.4	8.47	9.25	10.32	8.24	9.7	7.95	9.32	9.54	9.47
NA	241851_x_at			CDNA FLJ45580 fis, clone BRTHA3011510	0.000509156	-0.78	8.15	8.93	8.11	P	P	P	P	P	P	P	P	P	P	P	P	P	P	P	P	P	P	P	8.54	8.64	8.82	8.78	7.84	7.64	7.83	9.24	8.29	8.63	9.07	9.12	8.96	9.51	7.94	7.72	7.6	8.51
EPM2AIP1	202909_at			EPM2A (laforin) interacting protein 1	0.00323868	-0.8	9.65	10.44	8.85	P	P	P	P	P	P	P	P	P	P	P	P	P	P	P	P	P	P	P	9.75	10.36	9.87	10.97	9.5	9.44	9.81	10.29	10.59	9.71	10.79	10.81	10.18	10.72	8.76	9.12	9.26	9.95
CHES1	230790_x_at			checkpoint suppressor 1	0.00278041	-0.81	8.21	9.02	8.31	P	P	P	P	P	P	P	P	P	P	P	P	P	P	P	P	P	P	P	9.11	9.33	8.85	8.39	7.84	8.47	7.48	8.75	7.93	8.37	8.36	9.13	8.73	9.19	7.41	8.33	8.05	9.82
PSME4	237180_at			Proteasome (prosome, macropain) activator subunit 4	0.0121197	-0.81	7.75	8.56	7.13	P	P	P	P	P	P	P	P	P	P	P	P	P	P	P	P	P	P	P	8.11	9.55	8.17	8.82	7.91	7.08	7.5	8.44	7.28	7.55	8.2	8.5	7.12	7.6	8.13	7.97	8.39	9.04
CD164	208405_s_at			CD164 antigen, sialomucin	0.0288188	-0.85	9.9	10.75	9.45	P	P	P	P	P	P	P	P	P	P	P	P	P	P	P	P	P	P	P	10.21	10.39	10.36	10.95	9.39	10.49	9.56	11.11	10.43	8.87	10.16	11.05	9.58	11.48	8.12	10.64	9.35	11.12
PPP3CA	202457_s_at			protein phosphatase 3 (formerly 2B), catalytic subunit, alpha isoform (calcineurin A alpha)	0.0232689	-0.96	10.61	11.57	10.63	P	P	P	P	P	P	P	P	P	P	P	P	P	P	P	P	P	P	P	11.13	10.4	10.84	11.36	9.6	11.72	11.16	12.62	10.47	10.52	11.29	12.66	10.19	11.54	9.66	10.47	9.94	10.54
MGC45477	1554250_s_at			hypothetical protein MGC45477	0.0210939	-0.99	8.74	9.74	8.82	P	P	P	P	P	P	P	P	P	P	P	P	P	P	P	P	P	P	P	8.21	10.78	9.3	9.69	9	8.36	8.55	8.51	9.14	8.78	10.13	9.55	8.97	10.46	8.33	8.51	7.89	9.47
CLK1 /// CLK4	210346_s_at			CDC-like kinase 1 /// CDC-like kinase 4	0.0560549	-0.99	9.81	10.81	9.46	P	P	P	P	P	P	P	P	P	P	P	P	P	P	P	P	P	P	P	9.95	9.29	9.73	11.89	9.6	8.83	10.11	11.35	10.52	9.53	10.33	10.99	10.31	11.69	10.24	9.56	8.66	9.46
KIAA0280	36612_at			KIAA0280 protein	0.0783161	-1	7.87	8.88	6.99	P	P	P	P	P	P	P	P	P	P	P	P	P	P	P	P	P	P	P	6.6	9.02	9.06	9.23	7.19	8.2	7.37	8.46	8.78	7.14	8.89	9.11	7.83	7.89	7	7.23	7.08	10.29
RP11-163M2.4	236924_at			Novel protein	0.00833609	-1.04	8.49	9.53	7.88	P	P	P	P	P	P	P	P	P	P	P	P	P	P	P	P	P	P	P	8.72	8.99	9.02	10.62	8.28	8.83	7.92	9.44	8.26	7.95	9.74	9.57	9.54	10.08	8.46	7.88	7.48	8.94
NA	212985_at			Full-length cDNA clone CS0DC015YK09 of Neuroblastoma Cot 25-normalized of Homo sapiens (human)	0.0198699	-1.07	9.18	10.24	8.86	P	P	P	P	P	P	P	P	P	P	P	P	P	P	P	P	P	P	P	11.01	9.32	9.33	10.52	10.04	8.97	8.82	10.36	8.11	7.89	10.75	9.56	10.23	10.63	8.51	8.17	9.09	10.15
NCOA4	210774_s_at			nuclear receptor coactivator 4	0.0113237	-1.11	9.24	10.35	9.15	P	P	P	P	P	P	P	P	P	P	P	P	P	P	P	P	P	P	P	9.79	9.86	9.42	10.8	8.76	9.79	8.42	10.01	9.49	8.91	9.18	11.61	8.9	11.01	8.37	9.77	9.51	9.8
ABCA1	203504_s_at			ATP-binding cassette, sub-family A (ABC1), member 1	0.0480931	-1.11	8.96	10.07	10.66	P	P	P	P	P	P	P	P	P	P	P	P	P	P	P	P	P	P	P	10.61	10.31	9.26	9.12	7.58	7.75	8.64	10.83	8.16	8.26	10.21	8.57	7.75	8.02	6.91	8.95	9.71	11.2
EBF	227646_at			Early B-cell factor	0.0205683	-1.13	10.72	11.85	10.19	P	P	P	P	P	P	P	P	P	P	P	P	P	P	P	P	P	P	P	9.99	11.88	12.26	12.65	10.13	9.77	9.69	12.1	9.82	10.48	10.35	12.84	10.25	12	9.24	11.83	10.65	11.72
SLC16A7	207057_at			solute carrier family 16 (monocarboxylic acid transporters), member 7	0.0048519	-1.14	9.91	11.04	10.29	P	P	P	P	P	P	P	P	P	P	P	P	P	P	P	P	P	P	P	10.35	11.39	10.97	11.69	7.5	10.46	7.53	10.2	8.31	10.3	11.1	10.88	7.09	11.07	7.6	11.47	10.09	11.58
PDHB	211023_at			pyruvate dehydrogenase (lipoamide) beta	0.00652503	-1.17	9.1	10.27	7.63	P	P	P	P	P	P	P	P	P	P	P	P	P	P	P	P	P	P	P	8.64	10.71	9.69	10.74	8.45	10.07	8.96	11.03	9.85	9.63	10.3	10.43	7.58	10.33	8.54	8.43	9.47	8.97
SRPX	204955_at			sushi-repeat-containing protein, X-linked	0.0540424	-1.24	9.3	10.54	8.84	P	P	P	P	P	P	P	P	P	P	P	P	P	P	P	P	P	P	P	9.34	11.8	9.96	11.12	9.37	10.44	9.13	10.91	6.79	7.4	9.44	10.25	7.38	11.01	7.95	10.14	9.17	9.81
PLEKHH1	225726_s_at			pleckstrin homology domain containing, family H (with MyTH4 domain) member 1	0.0104988	-1.27	7.94	9.2	6.62	P	P	P	P	P	P	P	P	P	P	P	P	P	P	P	P	P	P	P	7.33	9.46	8.79	10.06	6.78	7.49	7.62	9.81	9.22	7.46	8.34	9.48	7.85	9.65	8.07	7.21	7.48	8.85
EHBP1	212653_s_at			EH domain binding protein 1	0.00273896	-1.28	8.74	10.01	7.85	P	P	P	P	P	P	P	P	P	P	P	P	P	P	P	P	P	P	P	9.34	9.48	9.06	10.34	9.22	9.42	7.58	9.39	9.55	9.1	8.85	11.27	8.25	10.25	7.29	8.42	8.91	10.32
CPE	201117_s_at			carboxypeptidase E	0.00140238	-1.34	9.19	10.53	8.81	P	P	P	P	P	P	P	P	P	P	P	P	P	P	P	P	P	P	P	10.79	10.45	8.54	10.2	7.78	9	8.69	10.86	8.42	10.7	11.36	9.1	10.1	10.68	7.78	9.08	10.7	9.16
CRLF3	235803_at			Cytokine receptor-like factor 3	0.0148015	-1.45	9.03	10.49	7.5	P	P	P	P	P	P	P	P	P	P	P	P	P	P	P	P	P	P	P	7.91	9.91	9.18	11.73	9.45	9.13	7.18	9.55	9.71	9.37	10.75	11.06	10.56	11.25	7.9	8.19	7.52	9.29
BOC	225990_at			brother of CDO	0.0612573	-1.53	8.07	9.61	7.39	P	P	P	P	P	P	P	P	P	P	P	P	P	P	P	P	P	P	P	6.5	9.88	8.14	10.13	9.24	7.74	7.55	9.79	8.48	7.55	8.46	9.72	8.41	11.21	8.11	6.71	7.29	7.84
SERPINE2	212190_at			serine (or cysteine) proteinase inhibitor, clade E (nexin, plasminogen activator inhibitor type 1), member 2	0.0659445	-1.93	11.11	13.04	10.83	P	P	P	P	P	P	P	P	P	P	P	P	P	P	P	P	P	P	P	11.32	11.19	12.52	13.58	10.5	11.55	10.12	12.59	9.12	8.56	11.43	14.73	10.03	14.1	11.33	11.29	11.08	12.21
FAM13A1	202973_x_at			family with sequence similarity 13, member A1	0.0643213	-2.06	8.46	10.52	7.16	P	P	P	P	P	P	P	P	P	P	P	P	P	P	P	P	P	P	P	7.43	8.94	8.24	12.13	8.61	8.55	7.64	10.85	9.68	7.56	8.56	11.57	8.59	11.22	7.35	9.06	7.7	7.96
C10orf58	228155_at			chromosome 10 open reading frame 58	0.0417145	-2.07	8.58	10.65	9.42	P	P	P	P	P	P	P	P	P	P	P	P	P	P	P	P	P	P	P	8.54	8.97	7.93	11.52	8.75	8.14	7.55	12.13	9.7	6.44	9.35	11.66	7.88	10.59	8.09	8.48	8.22	9.32
ACACB	43427_at			acetyl-Coenzyme A carboxylase beta	0.00621575	-3.79	8.62	12.42	9.36	P	P	P	P	P	P	P	P	P	P	P	P	P	P	P	P	P	P	P	9.57	9.42	7.87	14.14	9.76	6.5	8.69	13.07	7.73	9.23	8.96	13.32	9.35	13.21	8.82	7.51	7.47	8

## Sheet: Gene List 2
Gene List 2
Note 1: differential expression (log(2) values) classify clinical outcome (surviving ± metastases/metastatic tumour death)
Note 2: data given are for training samples
Note 3: these data are represented in Figure 3.8 of the accompanying thesis
									detection call																			log(2) expression levels
gene symbol	probeset id	accession	unigene	description	p-score	log(2)	correct l.o.o.	l.o.o. p-score	0805_KL1_H_RD_3_2.CEL.present	0405_KL2_H_FL_4.CEL.present	0705_KL4_H_FL_9.CEL.present	0705_KL5_H_RD+L_11.CEL.present	0705_KL6_H_FL_12.CEL.present	0705_KL9_H_RD_21.CEL.present	0705_KL10_H_RD+L_22.CEL.present	0705_KL11_H_RD_7b.CEL.present	0705_KL12_H_FL_13b.CEL.present	0705_KL14_H_RD_29.CEL.present	0705_KL15_H_RD_30.CEL.present	0705_KL17_H_FL_39.CEL.present	0705_KL19_H_FL_46.CEL.present	0705_KL20_H_RD+L_24b.CEL.present	0705_KL25_H_FL_41.CEL.present	0705_KL31_H_RD+L_51.CEL.present	0705_KL35_H_FL_56.CEL.present	0705_KL36_H_RD_58.CEL.present	0805_KL37_H_FL_42_2.CEL.present	0805_KL1_H_RD_3_2.CEL	0405_KL2_H_FL_4.CEL	0705_KL4_H_FL_9.CEL	0705_KL5_H_RD+L_11.CEL	0705_KL6_H_FL_12.CEL	0705_KL9_H_RD_21.CEL	0705_KL10_H_RD+L_22.CEL	0705_KL11_H_RD_7b.CEL	0705_KL12_H_FL_13b.CEL	0705_KL14_H_RD_29.CEL	0705_KL15_H_RD_30.CEL	0705_KL17_H_FL_39.CEL	0705_KL19_H_FL_46.CEL	0705_KL20_H_RD+L_24b.CEL	0705_KL25_H_FL_41.CEL	0705_KL31_H_RD+L_51.CEL	0705_KL35_H_FL_56.CEL	0705_KL36_H_RD_58.CEL	0805_KL37_H_FL_42_2.CEL
NA	236739_at	AI885627	NA	NA	0.000607592	3.26329	16	0.00164332	A	A	A	A	A	A	A	A	A	A	A	A	P	A	A	A	A	A	A	5.29982	5.46686	4.41985	1.43858	4.83115	4.36206	0.365076	1.9406	5.99113	5.68366	0.995237	2.77544	9.19493	2.35245	5.14592	3.91126	-0.475074	4.23348	4.67777
PRKAR2B	203680_at	NM_002736	Hs.433068	protein kinase, cAMP-dependent, regulatory, type II, beta	0.000607592	2.06047	16	0.00164332	A	A	P	M	A	P	A	A	P	A	A	A	P	A	P	A	A	P	P	6.2582	5.12061	5.8617	5.27648	5.86523	6.5373	4.39236	2.49367	7.43181	5.45808	1.68339	6.63458	7.06584	5.10853	7.05927	0.9343	4.85407	5.06469	6.70742
CNTNAP2	219301_s_at	AU144598	Hs.446192	contactin associated protein-like 2	0.000607592	1.75026	16	0.00164332	A	A	P	A	P	P	A	A	P	A	A	A	P	A	P	A	A	A	A	6.25009	5.99841	8.45883	1.89939	7.02411	6.91331	3.28119	4.63255	6.7542	6.22045	2.13641	6.43895	6.00503	5.60807	7.31399	5.0943	5.90397	4.8143	5.66743
KLK8	206125_s_at	NM_007196	Hs.104570	kallikrein 8 (neuropsin/ovasin)	0.000607592	1.74268	16	0.00164332	A	A	A	A	A	P	A	A	A	A	A	P	A	A	A	A	A	A	A	6.47708	6.44868	6.15598	3.68438	7.18487	7.11841	5.53974	4.13811	6.67283	6.02029	6.02588	7.42312	6.60119	5.43057	6.17854	4.55824	5.45604	5.76354	6.99982
C10orf58	228155_at	BF512388	Hs.500333	chromosome 10 open reading frame 58	0.000607592	1.57713	16	0.00164332	P	P	P	P	P	P	P	P	P	P	P	P	P	P	P	P	P	P	P	9.41846	8.53843	8.96738	7.92577	11.5175	8.75342	8.13558	7.5479	12.1331	9.70364	6.43799	9.35213	11.6639	7.87503	10.5897	8.09024	8.47832	8.22368	9.31786
GLCCI1	1560316_s_at	N32168	Hs.131673	glucocorticoid induced transcript 1	0.000607592	1.54249	16	0.00164332	A	A	A	A	A	A	A	A	A	A	A	A	A	A	A	A	A	A	A	3.34424	5.42442	3.61565	2.45864	5.14132	4.35654	1.75184	2.53817	3.08539	4.11091	2.95724	3.17301	5.4671	1.58867	2.09198	2.73684	2.73324	2.02255	5.17799
NA	1563255_at	BC033360	NA	NA	0.000607592	1.53651	16	0.00164332	A	A	A	A	A	A	A	A	A	A	A	A	A	A	A	A	A	A	A	6.42619	6.6731	4.89541	3.8081	6.38671	6.38239	4.65819	4.09855	5.8458	4.01869	4.64584	5.01003	5.32075	4.56085	6.03658	3.87384	2.72543	3.25513	6.48204
LOC115110	233582_at	AK021767	Hs.132272	NA	0.000607592	1.36981	16	0.00164332	A	A	A	A	A	A	A	A	A	A	A	A	A	A	A	A	A	A	A	7.76537	8.21167	7.18679	5.70158	6.20171	3.70215	5.57096	4.47302	6.81927	7.55459	6.19938	7.33984	6.57747	4.58651	6.79993	5.85534	6.19002	6.09858	7.50194
MMP14	202827_s_at	AU149305	Hs.2399	matrix metalloproteinase 14 (membrane-inserted)	0.000607592	1.33331	16	0.00164332	A	A	A	A	A	A	A	A	A	A	A	A	A	A	A	A	A	A	A	6.22894	6.39339	3.59167	2.95478	3.7916	4.11874	3.50855	2.61047	5.66594	4.83143	3.04612	3.01467	4.10857	2.75175	3.65153	3.11083	2.82436	3.53393	3.8381
PDLIM7	214122_at	AA086229	Hs.533040	PDZ and LIM domain 7 (enigma)	0.000607592	1.07736	16	0.00164332	A	A	A	A	A	A	A	A	A	A	A	A	A	A	A	A	A	A	A	3.75423	3.10536	3.45278	2.42878	3.516	4.1592	2.64512	2.43202	4.61495	3.6598	3.16913	4.95061	4.14619	2.81544	3.54864	3.16157	2.13106	2.23549	3.52357
SLCO1C1	241951_at	N51440	Hs.47261	solute carrier organic anion transporter family, member 1C1	0.000607592	1.07433	16	0.00164332	P	A	A	A	P	A	A	A	P	A	A	A	P	A	P	A	A	A	A	5.23566	5.49617	5.42912	4.92883	7.20951	3.00645	5.05507	4.80502	7.43277	6.06347	4.7432	5.59341	7.32476	4.71634	7.63291	3.35552	3.79904	1.25398	5.3078
PARD3	233265_at	AU147518	Hs.131489	par-3 partitioning defective 3 homolog (C. elegans)	0.000607592	0.883213	16	0.00164332	A	A	A	A	P	A	A	A	P	A	A	M	P	A	P	P	A	A	A	7.38239	7.63109	7.44528	6.20312	8.07959	7.78873	6.95101	6.20635	7.97734	7.16685	5.12468	7.56866	8.55562	6.97871	8.21439	6.85506	5.90488	6.72686	6.53508
ROCK1	230239_at	AW612342	Hs.306307	Rho-associated, coiled-coil containing protein kinase 1	0.000607592	0.589958	16	0.00164332	A	A	A	A	A	A	A	A	A	A	A	A	A	A	A	A	A	A	A	5.34284	6.20521	4.95873	4.33444	4.9672	4.78615	4.36716	4.43435	4.61123	5.84866	4.12552	4.66103	4.62026	4.35709	4.59766	4.57856	4.37516	4.19133	6.05495
KLK15	221462_x_at	NM_017509	Hs.250770	kallikrein 15	0.000914283	2.28346	16	0.00220087	A	A	A	A	A	A	A	A	A	A	A	A	A	A	A	A	A	A	A	5.46879	3.33963	4.81402	2.31129	5.83914	3.4593	1.53459	1.87008	4.10347	6.68987	5.04314	2.14462	3.89231	2.58033	6.19537	2.30733	2.2022	2.31318	4.12811
ACACB	49452_at	AI057637	Hs.234898	acetyl-Coenzyme A carboxylase beta	0.000914283	2.20716	16	0.00220087	P	P	P	P	P	P	A	P	P	P	P	P	P	P	P	P	P	P	P	9.90004	9.71997	9.73328	8.47995	14.251	10.6175	6.57822	9.1828	13.3328	8.49199	9.76239	9.61419	13.4158	9.52287	13.3543	8.82685	7.93821	7.6501	8.32897
NA	1560024_at	BC035383	NA	NA	0.000914283	2.15668	16	0.00220087	A	A	A	A	A	A	A	A	A	A	A	M	A	A	A	A	A	A	A	3.41185	5.94158	5.66143	2.61945	5.42644	5.53147	4.8935	2.07611	5.32223	6.7033	5.68954	6.86632	5.40155	3.13879	5.25814	2.58401	4.70614	4.46997	5.72538
MTL5	219786_at	NM_004923	Hs.145932	metallothionein-like 5, testis-specific (tesmin)	0.000914283	2.11463	16	0.00220087	A	A	A	A	A	A	A	A	A	A	A	A	A	A	A	A	A	A	A	4.67941	4.76961	4.34946	2.24508	4.61831	5.25742	0.971522	2.82267	5.52953	2.10414	6.43257	3.80538	5.45257	3.01612	5.48648	2.47752	3.15983	1.19541	5.64421
LOC441163	243494_at	AI204633	Hs.147352	NA	0.000914283	2.1018	16	0.00220087	A	A	A	A	A	A	A	A	A	A	A	A	A	A	A	A	A	A	A	5.01521	3.25539	3.64793	1.95981	4.79703	5.98961	2.74446	2.77831	5.5268	6.41526	5.67189	4.10911	5.93734	1.52094	3.56773	2.42894	2.60778	1.84297	1.96768
PIK3C2A	1553694_a_at	NM_002645	Hs.175343	phosphoinositide-3-kinase, class 2, alpha polypeptide	0.000914283	1.58418	16	0.00220087	A	A	A	A	A	A	A	A	A	A	A	A	A	A	A	A	A	A	A	6.50592	6.21548	5.85422	4.8812	5.93393	5.83708	4.574	5.43954	6.30127	5.04314	6.12359	5.99135	5.78217	2.22411	5.10775	4.07786	3.93124	4.33412	6.00822
ZNF198	210281_s_at	AL136621	Hs.507433	zinc finger protein 198	0.000914283	1.57988	16	0.00220087	A	A	A	A	A	A	A	A	M	A	A	A	P	A	A	A	P	A	A	5.75066	5.44276	5.5174	4.9641	6.00663	5.88897	3.32349	3.33904	6.83953	5.1444	5.57139	5.99634	6.86864	3.56558	6.1456	4.00986	5.27405	2.27572	6.12198
LOC440423	217704_x_at	AI820796	Hs.132741	NA	0.000914283	1.40355	16	0.00220087	P	P	P	A	P	P	P	M	P	P	P	P	P	P	P	P	P	P	A	6.9587	8.17685	7.04201	5.1029	7.10697	7.32232	6.04758	5.24051	8.41035	6.73946	8.85431	5.95233	6.71603	6.44874	6.76638	5.13793	6.08697	6.05369	5.95352
FLJ40217	236064_at	AW966184	Hs.118918	NA	0.000914283	1.14089	16	0.00220087	P	P	P	A	P	A	M	P	P	A	A	M	P	A	P	A	A	M	P	7.59839	6.92346	7.60797	6.97716	7.40483	7.02573	6.11154	6.51353	7.57729	6.9702	7.29117	7.49647	7.20962	3.89892	7.0895	6.75239	6.25103	6.56257	7.16762
LOC440996	81811_at	AI744451	Hs.124620	NA	0.000914283	0.949617	16	0.00220087	P	A	A	P	P	M	A	A	A	A	P	A	P	A	P	A	A	P	P	7.56742	7.60087	7.62142	7.37265	8.52823	7.76125	7.04288	7.42031	7.84119	7.38851	7.98937	7.43022	7.75906	4.96697	8.75116	7.51964	6.89676	7.42076	7.99383
HSPC159	226188_at	AK025603	Hs.372208	NA	0.000914283	0.890991	16	0.00220087	A	A	A	P	M	A	A	A	P	A	P	A	P	A	P	A	A	A	A	7.15145	7.48875	7.88336	7.24958	7.49628	7.39756	6.43916	5.95737	7.96494	7.38619	7.96173	7.63205	7.56741	6.26815	8.31635	7.12549	7.25132	7.32952	7.30462
PCDHB12	221408_x_at	NM_018932	Hs.429820	protocadherin beta 12	0.000914283	0.861165	16	0.00220087	A	A	A	A	A	A	A	A	A	A	A	A	A	A	A	A	A	A	A	5.0519	5.77768	5.61029	4.80119	5.6217	5.03409	4.43727	4.10759	6.30899	5.41275	5.12799	5.03476	5.00949	4.14229	4.96724	4.3115	4.75633	4.94218	4.83445
ZNF662	228538_at	BE671164	Hs.293388	zinc finger protein 662	0.000914283	0.637063	16	0.00220087	P	A	P	P	P	P	P	M	P	P	P	P	P	P	A	P	P	P	P	7.76714	5.41418	7.78949	7.46615	8.27703	7.74174	7.66762	6.98111	8.14985	8.53441	7.85088	8.42896	8.42702	6.52319	7.46487	7.31135	7.20974	7.38336	8.56441
DSPP	221681_s_at	AF094508	Hs.447902	dentin sialophosphoprotein	0.000914283	0.58504	16	0.00220087	P	P	P	P	P	P	P	P	P	P	P	A	P	A	A	P	P	A	P	6.77231	7.69741	6.7379	6.16048	6.83657	6.73398	6.10094	6.34215	6.71791	6.66654	6.77438	5.83051	6.68587	4.71756	6.28818	6.65817	6.20639	5.11643	7.14987
CYP4A11	1554931_at	BC022851	Hs.1645	cytochrome P450, family 4, subfamily A, polypeptide 11	0.000914283	0.571014	16	0.00220087	A	A	A	P	A	A	A	A	A	A	P	M	A	A	A	A	A	A	A	5.92188	5.29574	6.52617	5.45056	5.60169	3.03536	5.12958	4.96941	5.58677	6.00399	6.14719	6.78131	5.68217	5.38233	5.67054	5.28927	3.87582	3.18895	7.19154
TMEM43	233480_at	AK026869	Hs.517817	transmembrane protein 43	0.000914283	0.568292	16	0.00220087	P	P	P	A	A	P	P	P	P	A	P	A	P	A	M	A	P	P	P	7.78304	7.3629	7.58405	6.08084	7.5891	7.78028	7.3514	6.90086	7.51841	7.37795	7.94539	7.51613	7.60072	7.09512	6.81266	7.0444	6.96681	6.68677	7.6158
BPNT1	232103_at	AI439695	Hs.406134	3'(2'), 5'-bisphosphate nucleotidase 1	0.000914283	0.473257	16	0.00220087	P	P	P	P	P	P	P	P	P	P	P	P	P	P	P	P	P	P	P	7.64973	7.06906	7.91006	7.4492	7.56546	7.52923	7.34191	7.46464	8.30493	8.52666	7.61541	8.66861	8.26749	7.27583	7.66915	7.01644	7.50697	7.22942	7.59966
CAMKK1	223460_at	AL136576	Hs.8417	calcium/calmodulin-dependent protein kinase kinase 1, alpha	0.000914283	0.262692	16	0.00220087	A	A	A	P	A	A	A	A	P	A	P	A	P	A	A	A	A	A	A	6.67244	3.98121	7.4739	6.3779	6.6624	7.61179	6.07538	6.64598	6.86142	4.34626	7.17236	6.65313	7.41858	6.3852	6.84643	6.4351	5.79652	6.23678	7.19645
PPP1R1A	205478_at	NM_006741	Hs.505662	protein phosphatase 1, regulatory (inhibitor) subunit 1A	0.00121035	3.2763	16	0.00307258	A	A	P	A	P	P	A	A	P	P	A	A	P	A	A	A	A	A	A	5.57653	5.96867	8.25172	4.1954	7.30063	8.19657	1.71189	5.0473	8.21037	7.449	3.97702	6.72966	8.31457	6.07878	8.19428	3.24438	2.80601	7.31194	7.12577
CAMK2D	231042_s_at	AA809487	Hs.144114	calcium/calmodulin-dependent protein kinase (CaM kinase) II delta	0.00121035	3.00427	16	0.00307258	A	A	P	A	A	A	A	A	A	A	A	A	A	A	A	A	A	A	A	5.60585	5.31853	5.21039	1.97862	5.55788	1.01737	0.219673	1.92146	5.54197	2.83624	2.54005	5.65549	5.25808	1.71646	1.7193	1.16981	0.238299	4.16589	4.32458
ADRB1	229309_at	AI625747	Hs.99913	adrenergic, beta-1-, receptor	0.00121035	2.75742	16	0.00307258	A	A	M	A	P	P	A	A	P	A	A	P	P	A	P	A	P	P	P	2.87238	4.90417	5.5422	3.51421	10.424	7.82191	5.10244	2.87827	10.3989	5.40054	5.26841	5.97132	8.83948	5.15668	10.3476	3.50869	5.13984	7.18423	5.68819
NA	1562932_at	BC015135	NA	NA	0.00121035	2.69603	16	0.00307258	A	A	A	A	A	A	A	A	A	A	A	P	A	A	A	A	A	A	P	5.25731	1.93533	4.92042	0.189384	4.45972	0.55854	0.472282	2.24493	5.17425	5.53103	2.03945	5.83241	5.10912	2.31556	6.43351	1.71071	4.05589	5.73012	5.87612
TYRP1	205694_at	NM_000550	Hs.270279	tyrosinase-related protein 1	0.00121035	2.33133	16	0.00307258	A	A	P	A	M	P	A	A	A	P	A	A	P	A	A	A	A	A	A	5.31179	5.23296	10.4837	3.76376	7.63645	5.87807	2.12336	3.98076	5.3068	7.13378	2.11571	4.36395	7.87273	4.56911	6.52097	1.8214	4.82257	5.85782	2.26799
NANOS1	228523_at	AW970089	Hs.351851	nanos homolog 1 (Drosophila)	0.00121035	2.21904	16	0.00307258	A	A	A	A	A	P	A	A	A	P	A	A	A	A	A	A	A	A	A	6.18245	4.66737	6.61285	1.184	6.00235	6.22304	5.23867	5.6481	6.16923	7.4054	5.47685	6.41668	6.00716	4.96998	5.02645	1.24632	4.41343	5.68817	6.15392
PGBD3	232287_at	AL133084	Hs.133444	piggyBac transposable element derived 3	0.00121035	2.14571	16	0.00307258	A	A	A	A	A	A	A	A	A	A	A	A	A	A	A	A	A	A	A	5.65629	5.42633	4.96834	0.724732	6.15616	5.49323	4.84788	2.33895	6.28836	4.89326	4.62908	3.8724	5.0555	2.57318	6.38424	3.99059	4.92587	5.71422	5.3928
PQBP1	207769_s_at	NM_005710	Hs.534384	polyglutamine binding protein 1	0.00121035	2.00245	16	0.00307258	A	A	A	A	A	A	A	A	A	A	A	A	A	A	A	A	A	A	A	3.98293	4.87814	5.99885	1.68008	5.07555	5.49576	1.03656	2.9813	4.97617	2.43506	2.3447	3.15532	3.148	2.58664	4.67463	2.26046	1.99103	4.36145	2.66678
BRAP	209922_at	AF035620	Hs.530940	BRCA1 associated protein	0.00121035	1.88188	16	0.00307258	A	A	A	A	A	A	A	A	A	A	A	A	A	A	A	A	A	A	A	4.07177	1.98388	5.068	1.781	3.89905	4.36003	1.3325	1.11332	3.46362	2.06663	0.694897	2.21571	5.62034	1.00188	0.44663	0.591618	0.910968	2.48657	2.67177
MRGX4	1553504_at	NM_054032	Hs.356858	NA	0.00121035	1.68427	16	0.00307258	A	M	A	A	P	P	A	A	A	A	A	A	P	A	A	A	P	P	A	7.00076	6.23122	5.31439	4.27887	6.65689	5.04496	3.28019	3.97672	5.39078	3.97445	5.04644	5.45582	5.81059	4.64813	6.04827	2.25612	5.27071	5.50094	5.79326
PPP1R1A	235129_at	BF510098	Hs.505662	protein phosphatase 1, regulatory (inhibitor) subunit 1A	0.00121035	1.63457	16	0.00307258	A	A	P	A	A	P	A	A	A	A	A	A	P	A	A	A	A	A	A	6.2108	6.86354	6.45233	2.82716	6.02489	6.48132	5.47505	2.51627	6.52659	7.24181	3.6514	5.8746	6.63942	4.79677	6.32132	5.05971	5.36373	6.18426	3.19436
ENTPD2	230430_at	AW134837	Hs.123036	ectonucleoside triphosphate diphosphohydrolase 2	0.00121035	1.62936	16	0.00307258	A	A	A	A	A	A	A	A	A	A	A	A	A	A	A	A	A	A	A	3.27306	3.05948	4.65813	2.39153	4.19174	7.46901	2.93864	2.0223	4.48029	4.6151	2.72592	4.44089	3.86105	2.39675	4.13145	2.76841	3.05359	3.72435	4.28889
NA	242878_at	BF061275	NA	NA	0.00121035	1.62816	16	0.00307258	A	P	M	A	P	M	A	A	P	A	A	A	P	A	A	A	M	P	A	7.79848	7.32598	7.22211	7.08127	7.63705	8.02872	6.36428	5.72766	7.78141	7.00083	5.8872	7.17935	7.30193	2.9777	6.53817	5.073	6.49405	7.30967	7.21081
SLC7A9	220135_s_at	NM_014270	Hs.408567	solute carrier family 7 (cationic amino acid transporter, y+ system), member 9	0.00121035	1.59446	16	0.00307258	A	A	M	A	P	A	A	A	A	A	A	A	A	A	A	A	A	A	M	5.71846	6.27519	7.18084	5.51209	6.81313	4.82559	3.75101	2.6639	5.84431	5.98956	5.67308	5.77876	6.58149	5.56232	3.46704	2.97801	5.69614	6.42165	6.84632
TTTY15	214983_at	AL080135	Hs.433656	testis-specific transcript, Y-linked 15	0.00121035	1.535	16	0.00307258	P	A	M	A	A	A	A	A	P	A	A	A	A	A	P	A	P	A	A	6.75505	3.39954	6.37221	4.99552	5.35143	5.5401	4.47081	1.84606	6.86574	5.64011	4.91668	5.87705	6.80569	3.78895	6.49426	4.51704	5.21096	5.2289	4.50513
NA	244487_at	BE620513	NA	NA	0.00121035	1.52608	16	0.00307258	P	A	P	M	A	P	A	A	P	P	A	A	P	A	A	A	A	P	P	6.35248	5.79833	6.30102	6.04546	6.53824	5.37496	4.53204	5.98606	6.72999	7.38259	5.94572	6.08243	6.39782	1.8084	6.29092	5.09195	5.16706	6.23342	6.44489
ZNF284	239462_at	AI559740	Hs.445395	zinc finger protein 284	0.00121035	1.49775	16	0.00307258	A	A	M	A	A	P	A	A	A	A	A	A	A	A	A	A	A	A	A	4.64928	8.08586	7.54968	6.02117	6.71758	6.98744	6.00693	6.58085	6.92732	7.66888	5.76522	6.73012	7.09604	4.3395	6.08511	2.87331	6.26198	7.0316	7.69136
LHFP	232935_at	AA569225	Hs.507798	lipoma HMGIC fusion partner	0.00121035	0.756158	16	0.00307258	A	P	P	P	P	P	A	A	P	A	P	P	P	P	P	P	P	P	P	6.50378	7.58108	8.53847	7.42696	8.52036	8.31596	6.08918	6.08703	7.61113	6.71877	6.82382	7.56423	8.54716	7.53396	8.44859	7.40343	7.4208	7.61172	7.96125
ALDH2	201425_at	NM_000690	Hs.436437	aldehyde dehydrogenase 2 family (mitochondrial)	0.00121035	0.368892	16	0.00307258	P	M	P	P	P	P	P	P	P	P	P	P	P	P	P	P	P	P	P	9.23055	9.47688	9.23225	8.74768	9.31984	9.07253	8.93642	8.61934	9.59019	9.06082	7.23371	9.62523	9.1495	8.42506	8.91791	8.50425	8.63168	9.06574	8.19339
GAPDS	1558381_a_at	AA322821	Hs.248017	glyceraldehyde-3-phosphate dehydrogenase, spermatogenic	0.00159483	1.99761	16	0.00432743	A	A	A	A	A	A	A	A	M	A	A	P	P	A	P	A	A	A	A	6.75549	5.5552	4.28486	2.27543	6.27859	6.13004	4.41418	5.47356	6.68872	6.36722	2.18198	6.44155	6.81814	1.38211	6.86837	3.57346	5.27004	3.89067	6.21716
BCL2L14	233464_at	AK000127	Hs.549194	BCL2-like 14 (apoptosis facilitator)	0.00159483	1.82645	16	0.00432743	A	A	A	A	A	A	A	A	A	A	A	A	A	A	A	A	A	A	A	2.30604	4.3542	1.99857	1.25392	5.64318	2.23668	1.69915	2.1542	4.43264	3.2503	0.934469	5.17025	3.16689	1.24383	4.10076	2.06594	0.616878	2.14397	3.5794
NIPBL	207108_s_at	NM_015384	Hs.481927	Nipped-B homolog (Drosophila)	0.00159483	0.781042	16	0.00432743	P	A	A	A	A	M	A	A	P	A	A	A	A	A	A	A	P	A	P	6.11486	6.14216	5.50843	5.21153	5.47122	5.69417	5.22017	5.0521	6.20284	6.56086	4.50904	5.58137	4.83963	4.69481	6.47427	4.53864	4.86406	4.65845	6.48908
LOC374491	233675_s_at	AL122103	Hs.406779	NA	0.00167307	3.12539	16	0.00451902	A	A	P	A	P	P	A	A	P	A	A	A	A	A	A	A	A	A	A	5.24163	1.13353	5.87992	4.75446	5.72764	7.51404	2.0896	1.47346	5.83133	6.36612	5.11372	4.01715	6.25264	2.1767	6.16528	2.58247	0.375236	5.51692	5.01597
LOC401394	217529_at	BE547674	Hs.534807	NA	0.00167307	2.69526	16	0.00451902	A	A	A	A	A	A	A	A	A	A	P	A	A	A	A	A	P	A	A	5.73829	5.26181	5.42267	3.33681	6.32888	5.50648	3.27623	1.2798	5.93651	2.44528	7.01755	5.78577	5.50522	1.71144	5.38675	2.2343	4.94821	5.76989	5.30464
CALCR	207887_s_at	AB022177	Hs.489127	calcitonin receptor	0.00167307	2.50288	16	0.00451902	A	A	A	A	A	A	A	A	A	P	A	A	A	A	A	A	A	A	A	2.96488	4.31557	5.28756	0.994028	4.8704	5.84849	3.25081	3.69839	5.17571	6.90916	6.80754	4.13123	4.86774	4.45416	5.9105	1.92402	1.90652	6.14789	4.46129
EB-1	227439_at	AI806510	Hs.506458	NA	0.00167307	2.47619	16	0.00451902	A	A	P	P	P	P	A	A	P	P	P	P	P	A	A	A	A	A	A	6.03381	6.8329	8.31277	6.21	6.62348	9.53601	5.72437	2.1689	7.9056	7.79857	6.98806	6.52143	6.72527	5.31058	5.9082	2.66364	4.16787	6.29817	3.57114
MGC40405	237462_at	AW876066	Hs.18564	NA	0.00167307	2.26544	16	0.00451902	P	A	A	A	A	A	A	A	A	A	A	A	A	A	A	A	A	A	A	5.7705	0.788892	1.76266	1.20887	2.14511	1.0669	1.23973	1.63356	1.81459	3.06318	6.18219	5.30749	4.42966	1.39911	6.77831	0.71907	1.0552	4.87712	1.18453
NA	1566518_at	AL832405	NA	NA	0.00167307	1.79481	16	0.00451902	A	A	A	A	A	A	A	A	A	A	A	A	A	A	A	A	A	A	A	5.543	3.64312	5.99223	4.15971	5.60282	4.24974	1.33738	2.99674	6.30061	5.71576	4.39457	3.47206	4.26789	3.79598	7.15459	3.80082	3.26041	5.80265	3.12079
DKFZp761P211	213925_at	AL134612	Hs.116827	NA	0.00167307	1.63926	16	0.00451902	A	A	A	A	A	A	A	A	A	A	A	A	A	A	A	A	A	A	A	7.61929	6.74774	6.92365	6.50341	7.27145	7.56128	2.69057	5.71595	8.2545	8.09546	6.95274	4.69648	7.78752	5.3861	6.76617	6.77865	6.04212	6.99206	7.39514
PVR	216283_s_at	X64116	Hs.171844	poliovirus receptor	0.00167307	1.62094	16	0.00451902	A	A	A	A	A	A	A	A	A	A	A	A	A	A	A	A	A	A	A	3.71814	3.83109	6.20206	2.21401	5.71708	4.585	2.07458	3.16022	4.59885	2.53226	6.21371	3.97894	5.72338	3.24056	1.61859	2.44646	3.73148	4.57276	4.32613
SORT1	212797_at	BE742268	Hs.485195	sortilin 1	0.00167307	1.59505	16	0.00451902	A	A	A	A	A	A	A	A	A	A	A	A	A	A	A	A	A	A	A	3.73311	2.97806	5.96653	2.17696	3.8577	0.907738	2.97203	2.48694	6.07613	4.14345	5.18046	2.8719	3.01797	2.21325	3.40273	2.86241	1.80852	5.2121	4.84802
ADAMTS9	1562275_at	AL832835	Hs.549184	a disintegrin-like and metalloprotease (reprolysin type) with thrombospondin type 1 motif, 9	0.00167307	1.54415	16	0.00451902	A	P	P	A	P	A	A	A	P	A	P	P	P	A	P	A	A	P	P	6.47965	6.95048	6.21474	5.8358	9.17117	5.8269	4.65659	5.73554	6.32007	5.59959	6.79123	6.71037	7.30263	5.42835	9.09883	4.49137	5.58968	6.61505	5.75753
RGS8	234297_at	AL359941	Hs.20982	regulator of G-protein signalling 8	0.00167307	1.53507	16	0.00451902	P	P	M	A	A	A	A	P	P	A	M	P	P	A	P	A	A	P	P	7.01512	5.77604	6.57685	4.90739	6.88602	3.91391	4.65369	5.93742	6.99479	6.21097	6.0686	6.0679	6.89961	3.00428	7.04462	4.8965	5.57575	6.43272	6.84794
ZDHHC3	236507_at	AA700421	Hs.61430	zinc finger, DHHC domain containing 3	0.00167307	1.50472	16	0.00451902	A	A	A	A	A	A	A	A	A	A	A	A	A	A	A	A	A	A	A	6.49428	5.44901	6.99328	5.54236	6.4222	3.12536	3.13987	3.86562	6.7218	7.08329	6.94993	6.84563	6.21399	4.23513	5.68271	5.48318	5.33176	6.02341	5.35192
NA	233542_at	AF339802	NA	NA	0.00167307	1.48835	16	0.00451902	A	A	A	A	A	A	A	A	A	A	A	A	A	A	A	A	A	P	A	6.65466	3.19663	5.83806	4.23449	5.62383	4.25923	3.98292	2.86404	5.62457	5.41868	4.99787	6.19956	4.3059	3.40993	5.24256	3.46217	4.00798	5.72786	3.84249
CPXM2	236144_at	BF726934	Hs.307574	carboxypeptidase X (M14 family), member 2	0.00167307	1.47272	16	0.00451902	A	A	A	A	A	A	A	A	A	A	A	A	A	A	A	A	A	A	A	6.90831	6.43648	5.01442	4.85224	5.26335	4.61226	3.17808	2.4214	6.17496	3.01287	5.26341	4.10696	5.59574	4.61795	6.45318	5.011	3.62835	5.75268	5.9202
DYM	227730_at	AI052390	Hs.162996	dymeclin	0.00167307	1.46835	16	0.00451902	A	A	A	A	A	A	A	A	A	A	A	A	A	A	A	A	A	A	A	4.47455	6.27432	6.38632	3.99442	5.02011	6.45714	3.75034	4.23338	4.76961	5.71269	6.47123	4.08477	4.49647	3.99191	2.59778	4.26016	3.74098	6.79034	7.49081
NQO3A2	1560043_at	AK027319	Hs.334832	NAD(P)H:quinone oxidoreductase type 3, polypeptide A2	0.00167307	1.43637	16	0.00451902	A	A	M	A	A	A	A	A	A	A	A	A	A	A	A	A	A	A	A	5.73697	2.30759	6.23951	3.76333	5.12872	4.46139	4.86055	5.05269	6.07481	5.00461	6.20633	5.43445	6.00218	2.94587	5.74857	2.49631	4.1111	5.53545	5.12354
NA	240404_at	AW450323	NA	NA	0.00167307	1.41915	16	0.00451902	A	A	A	A	A	A	A	A	A	A	A	A	A	A	A	A	A	A	A	3.50957	6.61185	5.30501	3.11089	6.80988	3.58501	3.50866	3.49821	4.77294	4.16747	6.4049	6.46322	3.75758	3.08102	2.00034	3.47167	3.56431	6.52378	2.37939
FLJ14753	233964_at	AL110135	Hs.13453	NA	0.00167307	1.38762	16	0.00451902	A	A	P	A	M	P	A	A	P	A	A	P	P	A	P	A	A	P	P	5.55669	6.06669	6.52498	4.72361	7.5961	7.537	5.30466	6.07502	6.68354	6.36136	6.54209	6.18918	8.23108	6.00031	9.25438	6.13137	4.58182	6.97993	5.61904
KLK8	1552319_a_at	NM_144506	Hs.104570	kallikrein 8 (neuropsin/ovasin)	0.00167307	1.3687	16	0.00451902	A	A	A	A	A	A	A	A	A	A	A	A	A	A	A	A	A	P	A	5.4247	6.42172	5.90995	5.29252	6.26183	3.82453	3.45867	5.21773	5.83561	5.02899	6.19335	6.05085	5.72114	4.33299	5.27946	2.36067	5.10642	5.7392	5.93462
LOC221140	1555196_at	BC022083	Hs.375063	NA	0.00167307	1.36595	16	0.00451902	A	A	A	A	A	A	A	A	A	A	A	A	A	A	A	A	A	A	A	5.64212	6.0377	5.29781	3.03867	5.39739	2.62174	2.14258	3.98505	5.23864	3.23761	6.15598	5.6815	5.22079	3.295	5.93881	5.10043	4.9536	5.84152	4.22897
MGC35097	225755_at	AI160540	Hs.13781	NA	0.00167307	0.98671	16	0.00451902	P	P	A	A	M	A	A	A	M	A	P	A	A	A	A	P	A	P	A	8.30479	7.62575	7.63359	4.93513	8.13491	7.96274	6.22967	7.32111	7.85867	4.48084	8.04334	7.74238	8.10912	6.28088	7.21013	7.54999	7.40384	8.29185	7.49046
LOC401059	228716_at	BG494007	Hs.551610	NA	0.00167307	0.928096	16	0.00451902	A	P	P	P	P	P	A	A	P	A	M	P	A	A	P	A	A	P	A	5.86329	6.5385	7.57755	5.95832	7.10655	6.06448	5.25348	5.96746	6.6144	5.35501	6.38703	6.92981	6.01561	5.33343	7.17868	5.86384	4.55132	6.88877	4.88924
NA	241161_at	T70280	NA	NA	0.00167307	0.909237	16	0.00451902	A	A	A	A	A	A	A	A	A	A	A	A	A	A	A	A	A	A	A	3.97906	3.40542	3.5471	2.66934	3.63529	3.78548	2.36386	2.6283	4.07177	3.35869	3.48455	3.6722	3.48362	3.05856	2.4614	2.50445	2.88797	3.8477	3.99819
SYNE2	202761_s_at	NM_015180	Hs.525392	spectrin repeat containing, nuclear envelope 2	0.00167307	0.787581	16	0.00451902	A	P	P	P	P	P	A	A	P	P	P	M	P	A	A	A	P	P	P	5.44025	6.21114	6.36329	6.18238	6.26137	5.92868	5.91546	5.70961	7.14965	6.98393	6.76005	6.5988	6.321	4.35676	6.2959	5.76135	6.01804	6.90858	6.56039
STRC	235452_at	AV708945	Hs.550553	stereocilin	0.00167307	0.571894	16	0.00451902	P	A	P	A	P	P	A	A	A	P	P	A	P	A	A	A	M	P	A	6.66541	6.87661	6.73854	6.08648	6.94801	6.88356	6.1361	5.98716	6.74248	7.04955	8.06101	6.03524	7.25778	6.5758	6.0382	6.4761	6.53589	7.43	6.60287
NFIC	206929_s_at	NM_005597	Hs.170131	nuclear factor I/C (CCAAT-binding transcription factor)	0.00167307	0.53976	16	0.00451902	A	A	A	A	P	A	A	A	A	A	A	A	A	A	A	A	A	M	A	7.15232	4.37248	6.85981	6.18112	7.52524	7.10917	4.86602	6.61143	6.79332	6.89329	7.32242	5.1506	6.6654	6.12792	6.57422	6.55558	6.6502	7.44499	7.30354
SOCS7	226572_at	AL045666	Hs.514132	suppressor of cytokine signaling 7	0.00167307	0.4557	16	0.00451902	P	P	P	P	P	P	P	A	P	P	P	P	P	P	P	P	P	P	A	7.80831	7.74215	8.03436	7.58763	8.28282	8.87352	7.225	7.17094	7.81847	7.67527	7.96079	8.04788	8.5704	7.43854	7.9285	7.76964	7.36256	7.83003	5.88593
C20orf42	229545_at	BF591031	Hs.472054	chromosome 20 open reading frame 42	0.00167307	0.376661	16	0.00451902	A	A	A	A	P	A	A	A	A	A	A	A	A	A	A	A	A	P	A	3.77706	7.66239	6.93589	6.81197	7.73396	7.44455	6.3282	6.02352	7.05664	7.02076	7.26836	7.59679	7.10441	6.02798	2.90594	6.71596	4.84386	7.13663	4.88141
MCP	208783_s_at	AL570661	Hs.510402	membrane cofactor protein (CD46, trophoblast-lymphocyte cross-reactive antigen)	0.00167307	0.353188	16	0.00451902	A	P	P	P	P	P	P	M	P	P	P	P	P	P	P	P	P	P	P	6.21293	6.78919	7.52608	7.28288	7.7378	5.89439	7.36	6.87577	8.1674	7.4233	7.84137	8.0982	8.1328	7.23059	7.87576	7.06307	6.6198	7.41745	7.41102
MET	203510_at	BG170541	Hs.132966	met proto-oncogene (hepatocyte growth factor receptor)	0.00206044	-2.46995	16	0.00563114	A	A	A	P	A	A	P	P	A	A	A	P	A	P	P	P	A	A	A	2.66838	5.31506	4.42752	7.52319	5.88102	2.32556	8.37505	10.5177	2.93727	5.33899	6.01878	7.71174	4.49025	6.1066	6.94665	6.591	6.02221	6.57689	5.04661
ARF1	244504_x_at	AW139048	Hs.286221	ADP-ribosylation factor 1	0.00206044	-1.4796	16	0.00563114	A	A	A	A	A	A	A	A	A	A	A	A	A	A	A	A	A	A	A	6.3017	4.19012	4.35872	5.56578	2.06092	4.39556	5.2307	5.20334	2.09845	3.83012	5.10838	2.54883	3.67941	6.09506	3.52469	5.98475	4.84364	5.71862	4.28344
NA	244872_at	BE514107	NA	NA	0.00206044	-0.92763	16	0.00563114	P	P	P	P	A	P	A	P	P	A	P	A	P	P	A	P	P	P	A	6.80853	7.07685	6.08551	6.86613	5.5561	6.43851	6.96388	7.1244	6.6546	3.29528	7.96854	4.73905	5.67247	7.22422	6.85217	7.14991	7.37261	6.86923	6.44314
SF3A3	203818_s_at	NM_006802	Hs.77897	splicing factor 3a, subunit 3, 60kDa	0.00206044	-0.896453	16	0.00563114	P	P	P	P	P	P	P	P	P	P	P	P	P	P	P	P	P	P	P	7.15181	8.13985	7.66953	8.20577	7.58452	8.00664	8.87917	8.9996	7.34112	7.95437	8.28827	6.64794	7.74841	8.08733	7.94501	8.25914	8.91072	7.95662	7.15243
IER5	218611_at	NM_016545	Hs.15725	immediate early response 5	0.00206044	-0.894673	16	0.00563114	P	P	P	P	P	P	P	P	P	A	P	P	A	P	P	P	P	P	P	8.11069	7.99131	7.74131	8.54751	7.39332	7.647	8.86508	8.21909	7.45342	7.80405	8.05114	8.33359	5.90804	8.1931	7.1947	9.03101	8.83852	8.77307	7.97194
RLF	204243_at	NM_012421	Hs.205627	rearranged L-myc fusion sequence	0.00206044	-0.626143	16	0.00563114	P	P	P	P	P	P	P	P	P	P	P	P	P	P	P	P	P	P	P	7.79775	8.39117	7.83735	8.27663	7.42964	7.55197	8.87549	8.36851	7.75259	8.13358	8.34113	7.56825	8.05318	8.22445	7.76181	8.30589	9.03764	8.13027	7.80345
CAP350	213956_at	AW299294	Hs.413045	NA	0.00206044	-0.604288	16	0.00563114	P	P	P	P	P	P	P	P	P	P	P	P	P	P	P	P	P	P	P	9.41911	9.17845	9.3335	9.66929	8.88926	9.93125	9.72214	9.86426	8.93077	8.53295	9.76106	8.7407	8.3887	9.84973	9.3182	9.85775	9.7094	10.2837	8.5605
FRRS1	1570207_at	BC029438	Hs.454779	NA	0.00227124	2.77619	16	0.00477054	A	A	A	A	A	A	A	A	A	A	A	A	A	A	A	A	A	P	A	5.71866	5.18172	1.74173	1.51823	5.02501	4.74955	4.74017	4.60378	5.65634	4.8627	4.88322	5.21217	5.6572	1.14837	5.90203	1.06289	-0.332463	4.66186	4.44368
NA	1563295_at	AF075107	NA	NA	0.00227124	2.61048	16	0.00477054	A	A	A	A	A	A	A	A	A	A	A	A	A	A	A	A	A	A	A	5.66503	6.72962	6.3172	2.17318	4.24709	6.10364	3.29386	4.11314	6.41015	5.95226	6.96525	6.22441	5.46367	3.5976	1.89887	1.44951	3.74517	5.03907	6.72705
C20orf79	231134_at	AI623164	Hs.112794	chromosome 20 open reading frame 79	0.00227124	2.36744	16	0.00477054	A	A	A	A	A	A	A	A	A	A	A	A	A	A	A	A	A	A	A	3.07969	5.34243	4.79296	3.20805	3.35327	6.1748	2.1959	3.00047	5.3507	6.45752	5.73273	6.57404	4.94569	2.14729	5.02344	2.33991	2.62776	3.30691	4.2679
FLJ35728	1552391_at	NM_152610	Hs.192090	NA	0.00227124	2.1642	16	0.00477054	A	A	A	A	A	A	A	A	A	A	A	P	A	A	A	A	A	A	A	4.56808	2.14091	4.49091	1.2962	1.46044	4.30916	2.72525	2.42726	5.83763	2.78341	5.70462	5.49892	4.54151	2.33783	6.23545	1.70728	0.599067	1.1304	3.46769
CTRB1	205971_s_at	NM_001906	Hs.74502	chymotrypsinogen B1	0.00227124	2.13001	16	0.00477054	A	A	A	A	A	A	A	A	A	A	A	A	A	A	A	A	A	A	A	5.713	4.11338	3.60888	1.23342	5.88003	5.98143	2.47774	2.00808	3.7797	3.87865	5.09378	5.21254	2.77929	2.80488	5.18467	2.18231	2.16143	2.30014	2.04501
GHSR	221360_s_at	NM_004122	Hs.248115	growth hormone secretagogue receptor	0.00227124	2.08507	16	0.00477054	A	A	A	A	A	A	A	A	A	A	A	A	A	A	A	A	A	A	A	3.51513	3.52409	5.5478	1.90867	3.0819	3.67599	1.36272	1.99226	1.52446	5.14549	5.30158	2.5241	4.24114	1.78944	4.68506	2.49657	1.26552	2.40923	5.36279
NA	1558624_at	BC033250	NA	NA	0.00227124	1.94912	16	0.00477054	A	A	A	A	A	A	A	A	A	A	A	A	A	A	A	A	A	A	A	5.1923	5.77146	3.4925	2.8169	5.80478	5.86157	1.00965	2.9939	5.99625	6.2839	5.45156	5.17772	5.88755	3.57012	5.72357	4.41534	4.69811	1.27549	5.6786
DNAL4	213040_s_at	AL008583	Hs.474848	dynein, axonemal, light polypeptide 4	0.00227124	1.86048	16	0.00477054	A	A	A	A	A	A	A	A	A	A	A	A	A	A	A	A	A	A	A	4.33289	4.54932	7.65918	4.01871	5.92392	5.3754	3.87555	2.71505	3.88392	6.20176	7.17217	6.04785	5.45678	3.96417	6.03455	3.65509	2.77174	2.88763	4.16159
PSPC1	215183_at	AF090886	Hs.213198	paraspeckle component 1	0.00227124	1.8106	16	0.00477054	M	A	A	A	A	A	A	A	A	A	A	A	A	A	A	A	A	A	A	6.80053	6.48758	6.4829	2.572	6.47286	5.53026	4.00682	5.76903	4.68448	6.2395	6.28925	6.12839	5.9519	3.93651	6.3055	3.90402	4.34704	3.23966	6.0851
NA	1563519_at	AL833482	NA	NA	0.00227124	1.75589	16	0.00477054	A	P	A	A	M	A	A	A	A	M	A	A	A	A	P	A	A	A	P	6.31346	5.74496	3.46523	5.11822	6.19985	3.94996	3.06815	5.4901	5.50612	6.00777	5.77373	6.19991	6.33896	3.28944	6.77356	1.2258	5.37929	4.92736	6.69614
ATP6V1C1	202873_at	BF034973	Hs.86905	ATPase, H+ transporting, lysosomal 42kDa, V1 subunit C, isoform 1	0.00227124	1.75386	16	0.00477054	A	P	A	A	A	A	A	A	A	A	A	A	P	A	A	A	A	A	A	3.80575	5.92532	5.94645	2.95896	3.75956	5.21809	3.15943	3.43584	5.19023	5.72649	5.65368	6.08094	5.71804	4.38443	7.12413	4.15936	2.91043	1.82134	6.34851
NA	244330_at	AA889976	NA	NA	0.00227124	1.69949	16	0.00477054	A	A	A	A	A	A	A	A	A	A	A	A	A	A	A	A	A	A	A	4.42312	1.94926	4.39626	2.54597	5.33714	4.65229	0.663163	4.36287	1.47297	6.24765	6.30268	4.78634	4.74634	1.53313	4.57052	3.30717	3.43847	1.76535	5.78673
LOC286149	1556755_s_at	AK093190	Hs.290694	NA	0.00227124	1.42871	16	0.00477054	A	A	A	A	A	A	A	A	A	A	A	A	A	A	A	A	A	A	A	6.9403	5.68916	5.28491	4.29076	6.65299	7.40777	4.19598	5.27654	6.38822	7.13801	5.822	4.71218	7.17831	4.33417	6.70721	5.10294	5.28002	4.32201	6.03766
LOC143903	1556885_at	BQ022804	Hs.503831	NA	0.00227124	1.41891	16	0.00477054	A	A	A	A	A	P	A	A	A	A	A	A	A	A	A	A	A	A	A	6.36052	5.36104	2.75999	3.22638	6.79141	6.51485	4.15646	1.90175	5.49765	3.35057	5.6677	6.59185	5.75582	3.14122	5.68567	5.04758	5.16174	1.78286	5.36863
GATAD2A	229166_s_at	W58396	Hs.118964	GATA zinc finger domain containing 2A	0.00227124	1.39181	16	0.00477054	A	A	A	A	A	A	A	A	A	A	A	A	A	A	A	A	A	A	A	3.43075	4.77565	5.73432	3.01509	4.1693	3.99912	2.92138	2.75616	1.72215	3.04556	6.41782	4.41183	4.16922	2.16304	3.20181	2.53673	1.79708	3.01771	2.9088
MGC39584	242822_at	AI125859	Hs.130535	NA	0.00227124	1.30947	16	0.00477054	A	A	A	A	P	A	A	A	P	A	A	A	P	A	P	A	A	A	A	7.56269	6.71033	6.42473	6.28044	8.91948	6.49335	4.42687	5.56272	9.19855	7.10417	6.50385	6.66303	8.07569	6.38107	7.98577	6.17163	6.15044	6.18947	4.96711
NA	236469_at	BF057220	NA	NA	0.00227124	1.23333	16	0.00477054	A	A	A	A	A	A	A	A	A	A	P	A	A	A	A	A	A	A	A	5.82237	5.82075	5.74986	4.3604	5.95778	6.37211	5.18103	3.69604	2.93955	5.60169	6.30136	4.53059	5.94507	4.07879	6.20803	3.32167	4.99111	5.05817	5.25549
WARP	218731_s_at	NM_022834	Hs.449009	NA	0.00227124	1.2296	16	0.00477054	A	A	A	A	A	A	A	A	A	A	A	A	A	A	A	A	A	A	A	4.7769	4.70483	3.0294	4.02732	5.21507	6.63799	3.22534	3.26589	5.06981	4.98563	5.96082	4.612	4.38533	4.09318	5.09281	3.16873	3.38102	3.3794	3.98466
KIF3C	203389_at	AF035621	Hs.21611	kinesin family member 3C	0.00227124	1.18917	16	0.00477054	A	A	A	A	A	A	A	A	A	A	A	A	A	A	A	A	A	A	A	6.92155	6.87254	6.8021	4.93267	5.96855	7.0638	5.3628	3.82929	5.35561	7.31428	6.32327	7.44818	6.78592	5.29577	3.46361	5.84982	5.19879	4.37099	6.78525
GLS2	205531_s_at	NM_013267	Hs.212606	glutaminase 2 (liver, mitochondrial)	0.00227124	1.14724	16	0.00477054	A	A	A	A	A	A	A	A	A	A	A	A	A	A	A	A	A	A	A	4.47439	3.91533	3.19141	2.49304	3.62672	3.40109	2.60504	2.64219	4.26867	4.16339	3.81397	4.46665	3.9843	1.838	2.44629	2.75186	3.13782	3.2782	3.39759
TSPAN14	223314_at	BF025955	Hs.310453	tetraspanin 14	0.00227124	1.11907	16	0.00477054	A	A	A	A	A	A	A	A	A	A	A	A	A	A	A	A	A	A	A	4.8392	6.79527	3.7647	4.02512	5.08703	4.95621	4.09154	4.21065	6.1812	4.44293	6.62263	6.32983	5.38718	3.96709	5.39177	4.03968	4.25931	4.15752	3.87813
VANGL2	226029_at	AB033041	Hs.99477	vang-like 2 (van gogh, Drosophila)	0.00227124	0.965191	16	0.00477054	A	P	P	A	P	P	A	P	P	P	A	P	P	P	A	A	M	P	A	6.59439	6.4945	6.41137	5.41757	6.95015	6.99227	6.14307	6.15758	7.07893	6.41647	6.72874	6.55383	7.45048	6.38791	7.29857	4.03339	6.15516	6.1766	5.70632
AZI2	222498_at	AI809206	Hs.444724	5-azacytidine induced 2	0.00227124	0.845288	16	0.00477054	A	A	M	M	P	A	P	P	A	A	A	P	M	A	A	A	M	A	A	6.90797	7.31562	7.10525	6.49804	7.39442	7.08765	6.50627	6.67865	6.40461	6.96942	7.0969	7.38656	7.00618	3.89349	6.91582	6.55027	6.43154	5.75655	6.85135
NR2C2	226848_at	AI571166	Hs.549074	nuclear receptor subfamily 2, group C, member 2	0.00227124	0.833766	16	0.00477054	P	A	P	A	P	P	A	A	P	P	P	P	P	P	P	A	A	A	A	8.8176	8.23507	7.57041	7.9142	9.16794	7.69869	7.55951	7.43872	8.38921	8.01795	7.95694	8.31542	8.74276	7.38511	8.76626	6.56119	7.33393	6.96304	7.94841
POLR1A	228515_at	AU149280	Hs.26962	polymerase (RNA) I polypeptide A, 194kDa	0.00227124	0.646031	16	0.00477054	A	A	A	A	P	A	A	A	A	A	A	A	M	A	A	A	A	A	A	6.94825	7.17178	6.67123	6.82496	7.70278	8.23263	6.85087	5.98504	8.21372	7.38094	7.09363	4.67657	7.93243	6.58167	7.1521	6.70488	5.83494	6.29284	6.95794
MYH7B	233949_s_at	AI160292	Hs.414122	myosin, heavy polypeptide 7B, cardiac muscle, beta	0.00227124	0.608646	16	0.00477054	A	A	A	A	A	A	A	A	P	A	A	A	A	A	A	A	A	A	A	5.77421	6.41856	4.02645	4.52926	6.45731	5.63036	5.15517	5.2856	5.99786	6.74104	6.14833	6.1359	5.66659	4.46763	5.56623	4.78402	4.915	2.93187	3.54714
DYRK3	210151_s_at	AF186773	Hs.164267	dual-specificity tyrosine-(Y)-phosphorylation regulated kinase 3	0.00279362	-2.34413	16	0.00800389	A	A	A	A	A	A	A	A	A	A	A	A	A	A	A	A	A	A	A	5.30046	2.65567	1.91795	4.52185	2.56395	4.17493	6.07197	5.19593	2.07089	4.41769	3.00604	3.33915	2.80436	6.64818	3.82679	6.71919	6.14866	4.86532	5.07897
LOC389906	1558046_x_at	BC017239	Hs.535995	NA	0.00279362	-1.91423	16	0.00800389	A	A	A	A	A	A	A	A	A	A	A	A	A	A	A	A	A	A	A	6.21586	3.85086	3.85542	6.03067	2.20942	4.73102	6.0971	5.73137	5.07274	6.29642	1.88992	5.45324	1.26864	6.80297	5.35642	6.60431	5.69195	5.8991	3.09242
NA	235830_at	AI797043	NA	NA	0.00279362	-1.72266	16	0.00800389	A	A	A	A	A	A	A	M	A	A	A	A	A	A	A	A	A	A	A	6.33715	3.12908	2.58632	5.64297	3.21153	4.1976	5.44693	6.09556	1.78138	3.91947	1.85323	6.58235	3.70178	5.64606	3.52976	6.00203	5.59363	4.95484	6.41308
MOXD1	209708_at	AY007239	Hs.6909	monooxygenase, DBH-like 1	0.00279362	-1.71958	16	0.00800389	P	A	P	P	A	P	P	A	A	A	A	A	A	A	A	A	P	P	A	8.12049	5.93611	6.06199	7.56727	2.14857	7.5617	6.67146	7.29669	4.86388	2.87681	5.94452	3.04834	5.77863	7.03184	4.82318	6.72038	7.54477	6.8514	6.43346
CST4	206994_at	NM_001899	Hs.56319	cystatin S	0.00279362	-1.55938	16	0.00800389	A	A	A	P	A	A	A	P	A	A	A	A	A	A	A	P	P	P	A	6.14326	6.08484	3.88051	7.50964	3.2455	5.99271	6.36237	6.54865	1.9283	6.00114	4.87536	5.55548	3.90288	6.24673	3.32819	6.94293	6.31644	8.55666	6.74117
SCRN1	201462_at	NM_014766	Hs.520740	secernin 1	0.00279362	-1.55081	16	0.00800389	A	A	P	P	A	P	P	P	A	A	A	P	P	P	A	P	P	P	A	6.8407	5.05013	6.53688	7.40864	6.33336	7.23998	7.45128	7.15181	6.00853	6.17908	2.10076	7.46772	6.43228	7.91196	5.77993	7.48903	8.51357	7.34131	6.03582
FLJ21736	234008_s_at	AK000105	Hs.268700	NA	0.00279362	-1.54531	16	0.00800389	A	A	A	A	A	A	A	A	A	A	A	A	A	A	A	A	A	A	A	4.22243	2.7843	3.09191	4.32695	3.17125	3.59601	5.56716	5.45346	3.66223	6.65369	3.23206	3.43623	2.75566	5.64486	2.94919	5.04688	6.03751	5.05924	4.79663
NA	236364_at	AA156297	NA	NA	0.00279362	-1.45639	16	0.00800389	A	A	A	A	A	A	P	A	A	A	A	A	A	A	A	A	A	A	A	6.90933	6.10036	4.94401	6.33006	5.84767	5.98077	6.96673	6.52799	5.75372	5.53557	5.29143	4.07923	2.87326	6.94557	5.72605	6.98225	6.6884	5.95752	3.69015
SRP72	208800_at	AV702627	Hs.237825	signal recognition particle 72kDa	0.00279362	-1.41505	16	0.00800389	A	A	A	M	A	A	P	P	P	P	A	A	A	P	P	A	P	A	A	5.78786	3.2658	5.12083	6.59242	6.22966	5.41037	7.45649	7.22584	6.14714	7.28272	4.74988	2.98232	4.642	6.65512	7.13053	6.95799	6.81254	6.27094	6.93517
KRAS	214352_s_at	BF673699	Hs.505033	v-Ki-ras2 Kirsten rat sarcoma viral oncogene homolog	0.00279362	-0.967909	16	0.00800389	P	P	P	P	P	P	P	P	P	P	P	P	P	P	P	P	P	P	P	7.41345	9.87559	9.22806	9.61562	7.84908	9.30152	9.55138	9.69356	8.82428	8.67781	8.36364	8.99668	7.85464	10.1016	8.29812	9.31203	10.1518	9.93793	9.38605
STK16	209622_at	AB020739	Hs.153003	serine/threonine kinase 16	0.00279362	-0.897419	16	0.00800389	A	A	A	A	A	A	A	A	A	A	A	A	A	A	A	A	A	A	A	2.75329	3.99698	1.78626	3.52656	2.27936	2.95848	3.44529	3.77882	1.94809	2.46186	2.20894	2.26941	2.7413	3.3359	2.35177	3.85413	3.74481	3.55944	4.00367
FLJ22028	212918_at	AI962943	Hs.546437	NA	0.00279362	-0.886183	16	0.00800389	P	P	P	P	P	P	P	P	P	P	P	P	P	P	P	P	P	P	P	7.88808	8.85947	8.77915	9.14455	8.4022	8.50638	9.23115	10.1153	8.31358	8.15688	7.96812	9.09192	7.94585	9.67299	8.01845	9.107	8.98362	9.27865	9.15585
PSMA6	208805_at	BC002979	Hs.446260	proteasome (prosome, macropain) subunit, alpha type, 6	0.00279362	-0.538596	16	0.00800389	P	P	P	P	P	P	P	P	P	P	P	P	P	P	P	P	P	P	P	11.0841	11.9664	9.93922	10.1951	9.93105	9.2488	10.9513	11.3675	9.74372	9.55632	9.746	9.47784	10.0218	10.2151	9.16105	10.5559	10.3601	10.8382	10.1815
ATP13A3	219558_at	NM_024524	Hs.529609	ATPase type 13A3	0.00290583	2.36327	16	0.00589223	A	A	A	A	A	A	A	A	A	A	A	A	A	A	A	A	A	A	A	4.69788	6.01711	3.12466	2.47167	6.32402	3.19173	2.06233	1.23269	5.20512	3.90146	2.27412	5.48712	6.04991	2.63423	5.89385	2.80009	3.64068	5.18596	5.52659
SDC3	1554864_a_at	AF248634	Hs.158287	syndecan 3 (N-syndecan)	0.00290583	2.27343	16	0.00589223	A	A	A	A	A	A	A	A	A	A	A	A	A	A	A	A	A	A	A	7.23518	6.37333	6.86149	2.30094	6.80106	6.79006	5.29726	2.88391	7.03047	6.00689	6.03094	6.16266	3.76413	5.90216	6.89744	3.65431	4.66734	6.21226	6.91813
NA	240010_at	BE644798	NA	NA	0.00290583	2.15564	16	0.00589223	A	A	A	A	A	A	A	A	A	A	A	A	A	A	A	A	A	A	A	4.93786	5.15774	5.45635	3.2835	5.53122	5.40923	2.01952	2.52203	4.20395	6.63532	4.03213	5.51513	5.26432	3.52074	6.95605	3.17959	4.39145	5.47564	4.43489
STXBP6	226462_at	AW134979	Hs.508958	syntaxin binding protein 6 (amisyn)	0.00290583	2.02194	16	0.00589223	A	A	A	A	A	A	A	A	A	A	A	A	A	A	A	A	A	A	A	5.6719	6.95134	4.05347	2.11758	5.81266	5.22225	1.61495	3.70938	4.93356	1.48494	2.86938	5.44038	3.95912	3.36584	5.61234	2.99639	2.43929	5.42687	4.04112
BLZF1	210462_at	AF288161	Hs.494326	basic leucine zipper nuclear factor 1 (JEM-1)	0.00290583	2.0177	16	0.00589223	A	A	A	A	A	A	A	A	A	A	A	A	A	A	A	A	A	A	A	4.96106	4.98954	4.16747	2.833	4.72941	3.05806	3.2284	1.64438	5.69705	3.51052	3.08168	5.53962	1.66401	2.50898	6.69496	1.64471	3.29036	4.81794	6.14341
LOC440513	1559687_at	BI598673	Hs.466158	NA	0.00290583	1.79788	16	0.00589223	A	A	A	A	A	A	A	A	A	A	A	A	A	A	A	A	A	A	A	4.92775	5.61481	5.81142	2.60149	4.50681	3.4852	2.03164	3.69475	4.46422	5.82035	2.08233	5.44409	3.49109	2.349	4.13004	3.68694	2.80169	6.2666	4.51963
NA	233113_at	AU147726	NA	NA	0.00290583	1.76583	16	0.00589223	A	A	A	A	A	A	A	A	A	A	A	A	A	A	A	A	A	A	A	2.63763	6.13922	3.27435	2.59965	2.04435	5.47581	1.30841	1.34425	3.01685	1.84401	1.01974	5.09292	4.32694	1.46336	3.50882	1.95414	1.0284	2.82886	2.75915
SIGLEC7	217159_x_at	AJ130712	Hs.274470	sialic acid binding Ig-like lectin 7	0.00290583	1.73823	16	0.00589223	A	A	A	A	A	A	A	A	A	A	A	A	A	A	A	A	A	A	A	4.95718	4.85093	3.95501	2.26854	4.67601	4.8109	4.07732	3.12586	4.57299	5.20985	3.66823	5.15656	4.53846	2.63335	3.65589	3.02504	1.68171	4.11619	4.85445
LOC219690	1564314_at	AK055023	Hs.434134	NA	0.00290583	1.72056	16	0.00589223	A	A	A	A	A	A	A	A	A	A	A	A	A	A	A	A	A	A	A	5.94931	5.60648	5.6902	3.26594	5.42189	4.75597	2.0089	2.05733	4.42055	3.69989	2.47022	3.44145	3.69636	2.58922	3.74265	2.9432	3.20833	3.79723	4.49977
NA	241846_at	AI811800	NA	NA	0.00290583	1.58827	16	0.00589223	M	P	P	A	A	A	A	A	A	A	A	A	A	A	M	A	A	A	A	6.34164	6.26231	5.663	4.47629	5.5547	5.64874	3.4014	5.31659	5.73513	5.42186	5.44308	6.56308	5.92328	2.50373	6.29407	5.39608	5.27437	6.35117	6.57715
MGC48595	1569419_at	BC019855	Hs.298565	NA	0.00290583	1.53635	16	0.00589223	A	A	A	A	A	A	A	A	A	A	A	A	A	A	A	A	A	A	A	6.52114	6.72911	2.42345	4.97012	6.85599	6.06437	1.88402	4.27422	6.14055	6.60839	2.99554	5.62495	5.80679	2.88009	4.72701	5.2553	4.68745	5.95424	5.41525
NA	1557468_at	BC043227	NA	NA	0.00290583	1.52483	16	0.00589223	A	A	A	A	A	A	A	A	A	A	A	A	A	A	A	A	A	P	A	6.24514	4.98699	6.28089	4.6986	6.72997	5.7986	2.79104	2.96509	1.82246	6.33823	1.3029	5.24942	6.30226	2.27193	6.4055	4.21837	4.0702	5.42238	2.47105
SELI	224888_at	AB051511	Hs.189073	NA	0.00290583	1.52098	16	0.00589223	A	A	A	A	A	A	A	A	A	A	A	A	A	A	A	A	A	A	A	5.87883	6.45076	6.56054	5.80045	7.14714	6.38638	4.06988	4.61398	6.81335	7.29037	6.17795	6.82127	4.3045	4.67523	7.0146	5.47362	4.79044	6.18355	6.49459
FLJ14001	238983_at	AI538394	Hs.479612	NA	0.00290583	1.50152	16	0.00589223	A	A	A	A	A	A	A	A	A	A	A	A	A	A	A	A	A	A	A	5.17939	5.87672	5.23886	2.96459	4.80758	4.90166	1.43131	2.76444	3.23169	5.62317	2.13697	6.07354	4.38809	4.24297	0.920074	3.64477	3.51336	5.31222	6.04619
MGC34034	1552899_at	NM_153224	Hs.126165	NA	0.00290583	1.41371	16	0.00589223	A	A	A	A	A	P	A	P	P	A	A	M	A	A	P	A	A	P	A	6.90171	6.64142	6.36431	5.99173	6.16796	7.11104	4.88076	5.96468	6.71482	4.89893	5.64285	7.29806	6.66037	3.97389	7.02145	4.43761	5.69872	6.68676	7.32121
NRP1	210510_s_at	AF145712	Hs.131704	neuropilin 1	0.00290583	1.36664	16	0.00589223	A	A	A	A	A	A	A	A	A	A	A	A	A	A	A	A	A	A	A	4.08309	4.85631	1.8647	2.80405	4.53156	6.04375	3.3409	3.3596	5.50731	3.62841	3.13168	3.55697	5.8855	3.21396	5.81945	3.30173	3.53755	6.86197	4.37077
RAC3	206103_at	NM_005052	Hs.45002	ras-related C3 botulinum toxin substrate 3 (rho family, small GTP binding protein Rac3)	0.00290583	1.34097	16	0.00589223	A	A	A	A	A	A	A	A	A	A	A	A	A	A	A	A	A	A	A	3.9609	2.92911	3.32823	1.62516	3.528	3.2221	2.79141	1.5949	2.46302	2.65106	2.40739	4.43262	2.91385	2.07282	6.32014	2.49913	2.26456	3.71205	3.40145
FLJ12788	218838_s_at	NM_022492	Hs.516122	NA	0.00290583	1.28205	16	0.00589223	P	P	A	A	A	P	A	M	A	A	P	A	P	A	A	P	M	A	A	8.06523	7.60872	7.45771	6.26221	7.90046	8.82325	3.72426	6.31512	6.71305	7.21099	6.55855	7.23755	7.52381	6.81152	7.46104	7.17025	6.69257	7.47712	6.74363
C3orf20	224273_at	AL136781	Hs.506062	chromosome 3 open reading frame 20	0.00290583	1.21201	16	0.00589223	A	A	A	A	A	A	A	A	A	A	A	A	A	A	A	A	A	A	A	4.62173	7.26193	4.82125	3.36662	4.847	4.53727	3.46563	3.08133	2.6462	4.23656	1.9744	5.23396	4.96549	2.69973	5.97689	4.35496	4.21912	5.49743	5.04209
FUT7	217696_at	AA767713	Hs.457	fucosyltransferase 7 (alpha (1,3) fucosyltransferase)	0.00290583	1.21024	16	0.00589223	A	A	A	A	A	A	A	A	A	A	A	A	A	A	A	A	A	A	A	4.78267	5.81403	6.39403	4.99173	6.58217	6.60733	2.88112	5.15985	6.6234	6.85649	4.81532	5.86363	2.41899	4.05999	6.33915	5.05434	5.21277	5.85594	6.05957
CCNJ	1557830_at	AW063658	Hs.281348	cyclin J	0.00290583	0.646876	16	0.00589223	P	P	P	P	A	P	M	P	P	P	P	P	A	A	P	A	P	P	P	6.02662	6.96946	7.20262	6.20531	6.76472	6.92732	6.04469	6.01623	6.70868	7.75588	6.2619	6.42248	6.16711	6.34697	7.91416	6.12442	6.22845	6.62002	6.76158
FAM21C	211068_x_at	BC006456	Hs.365286	family with sequence similarity 21, member C	0.00290583	0.616378	16	0.00589223	P	P	P	P	P	P	P	P	P	P	P	P	P	P	P	P	P	P	P	8.50491	8.49039	8.32252	7.99879	9.32773	8.03007	8.29882	8.10075	9.01144	8.96657	8.18452	8.7501	9.37608	8.31292	9.34088	8.07788	8.22858	8.75021	9.16263
UTP14A	221513_s_at	BC001149	Hs.458598	UTP14, U3 small nucleolar ribonucleoprotein, homolog A (yeast)	0.00290583	0.466106	16	0.00589223	A	A	A	A	A	A	A	A	A	A	A	A	A	A	A	A	A	A	A	7.73933	8.01493	7.01671	6.1085	6.82494	7.40428	5.8681	6.29761	6.56815	7.3826	2.49992	7.14796	6.84662	5.68415	3.4188	6.70122	6.40868	7.73164	7.77806
NA	1556465_at	AF087972	NA	NA	0.00346044	-2.4141	16	0.0101628	A	A	A	A	A	A	A	A	A	A	A	A	A	A	A	A	A	A	A	5.37731	4.19404	1.41169	4.04871	2.45592	0.85864	5.58024	5.31567	2.10103	1.93044	5.85971	3.95732	3.37255	5.79585	1.09321	5.1236	5.42614	2.17036	1.62986
CNKSR3	227481_at	BG165333	Hs.16064	CNKSR family member 3	0.00346044	-1.45967	16	0.0101628	A	A	A	P	A	P	P	P	P	P	A	P	P	A	A	P	P	A	A	5.12612	5.91866	5.66592	7.18034	4.76424	6.66316	6.96871	6.84314	5.53127	7.27574	6.30448	6.32689	5.42876	6.69944	3.08426	7.71743	6.85807	5.4577	5.05594
KLHDC5	225963_at	AW293538	Hs.505104	kelch domain containing 5	0.00346044	-1.27567	16	0.0101628	A	P	A	P	A	P	P	A	A	A	A	A	A	P	A	P	P	A	A	6.45468	7.28042	5.66293	6.80426	5.20047	6.77063	6.89227	6.8608	5.63284	4.29113	6.7263	6.65034	5.65048	6.89574	3.32004	8.34409	7.10949	6.55845	6.18204
NA	213281_at	BE327172	NA	NA	0.00346044	-0.610947	16	0.0101628	P	A	P	P	P	P	P	P	P	P	P	P	P	A	P	P	P	P	P	7.58716	7.64073	7.58989	7.76972	7.3758	6.19595	7.70461	9.10033	7.31244	8.68499	7.67043	7.16654	7.19772	7.79189	8.26442	8.33547	7.92906	7.62138	7.11759
NA	226374_at	BG260087	NA	NA	0.00385924	2.90984	16	0.0076786	A	A	A	A	P	A	A	A	A	A	M	P	P	A	A	A	A	A	A	6.58581	2.79051	4.24886	2.95948	6.44095	6.33481	2.68271	3.08163	5.21556	4.73128	7.13155	7.32783	7.05275	3.09155	6.07108	3.00183	3.55019	7.36485	6.32814
LOC199899	242284_at	AI621025	Hs.116210	NA	0.00385924	2.7702	16	0.0076786	A	A	A	A	P	A	A	A	P	A	A	A	A	A	A	A	A	P	P	5.34804	6.08996	4.70828	4.61381	5.88728	4.75631	1.6135	2.44192	5.83175	4.03588	5.10063	5.4132	5.43948	1.62441	4.72143	2.16803	3.15233	5.99724	6.51347
PLN	204940_at	NM_002667	Hs.170839	phospholamban	0.00385924	2.49364	16	0.0076786	P	A	A	A	A	A	A	A	A	A	P	A	A	A	A	A	A	P	A	5.57991	2.86226	4.21761	0.628422	4.97425	5.49775	4.27194	3.0956	4.87082	1.65715	7.90152	5.84578	5.55091	4.01507	4.353	1.73093	1.85291	7.44402	5.45119
MGC35043	231565_at	AW341441	Hs.527104	NA	0.00385924	2.40511	16	0.0076786	A	A	A	A	A	A	A	A	A	A	A	A	A	A	A	A	A	A	A	3.12752	1.95837	2.59164	0.988921	4.48519	5.02306	1.2529	1.25385	3.05906	4.61807	3.24007	4.6949	5.97343	1.50042	6.803	2.11262	2.26994	4.03849	1.97405
NA	244099_at	AI939486	NA	NA	0.00385924	2.30861	16	0.0076786	A	A	M	A	A	A	A	A	A	A	A	A	A	A	A	A	A	A	A	3.4992	6.4985	5.84725	3.14922	6.02315	5.82464	3.02469	4.40117	6.11496	6.55986	5.85799	5.90033	5.27268	3.4059	5.58363	3.47884	3.12187	6.05716	5.56627
NA	240848_at	N29590	NA	NA	0.00385924	2.30201	16	0.0076786	A	A	A	A	A	A	A	A	A	P	A	A	A	A	A	A	A	A	P	4.19163	5.73473	2.79999	1.54187	5.031	5.98643	3.49677	3.98562	5.18487	6.50451	5.45599	5.40834	4.7958	2.51914	4.02998	2.65726	2.95042	5.67621	6.28735
LOC148413	224803_s_at	AK024040	Hs.529943	NA	0.00385924	2.22181	16	0.0076786	A	A	A	A	A	A	A	A	A	A	A	A	A	A	A	A	A	A	A	3.71189	5.38802	2.29765	2.31489	6.12004	5.60795	1.13691	2.74501	4.38469	6.4319	4.39283	5.90455	4.55069	1.2916	2.46032	2.84106	3.72261	4.14373	3.9354
RKHD2	227275_at	BE675230	Hs.465144	ring finger and KH domain containing 2	0.00385924	2.21248	16	0.0076786	A	A	A	A	A	A	A	A	A	A	A	A	A	A	P	A	A	A	A	6.43199	3.87682	4.13573	4.59298	6.13904	5.35118	1.90896	3.0329	5.2851	4.10204	5.5603	4.99937	5.15207	1.55638	6.64765	3.18005	4.90748	6.32553	6.30943
LAF4	233154_at	AK022197	Hs.444414	lymphoid nuclear protein related to AF4	0.00385924	2.20265	16	0.0076786	A	A	A	A	A	A	A	A	A	A	A	A	A	A	A	A	A	A	A	4.94455	4.87194	4.96642	4.60718	6.01979	5.0473	0.612129	3.94429	5.90265	4.31105	5.78044	5.83591	4.50209	4.18065	6.66078	4.54243	-0.485537	5.41477	2.07923
SS18	217051_s_at	AF257501	Hs.404263	synovial sarcoma translocation, chromosome 18	0.00385924	2.16971	16	0.0076786	A	A	M	A	A	A	A	A	A	A	A	A	A	A	A	A	A	A	A	3.38347	5.4571	5.69016	2.37897	5.63166	3.09434	1.67273	1.6588	3.00361	2.93053	5.23358	3.49015	5.49044	3.21414	6.1635	2.39416	2.76546	3.37633	5.77728
C9orf128	240871_at	AI809547	Hs.128075	chromosome 9 open reading frame 128	0.00385924	2.14154	16	0.0076786	A	P	A	A	A	A	A	A	A	A	A	A	A	A	A	A	A	A	A	2.52405	5.20695	3.25192	1.31609	5.60863	5.52647	1.44818	1.55818	1.33627	5.99108	3.17463	1.72374	4.42078	1.13196	0.991599	1.93605	1.81891	5.04951	2.98796
NA	233162_at	AK024336	NA	NA	0.00385924	2.11468	16	0.0076786	A	A	A	A	A	A	A	A	A	A	A	A	A	A	A	A	A	A	A	5.63909	5.70915	5.45619	2.119	4.81586	2.46973	2.1288	3.33871	4.35937	4.7496	5.04114	2.22431	6.09933	2.14389	4.92727	4.59002	1.70062	5.81895	4.8931
CT45-3	235700_at	AI581344	Hs.460933	NA	0.00385924	2.01793	16	0.0076786	A	A	A	A	A	A	A	A	A	A	A	A	A	A	A	A	A	A	A	5.48012	3.14262	2.95943	2.47453	6.64956	3.49673	3.03352	2.93679	3.46179	6.4464	5.3941	5.28796	5.62145	2.47973	1.39539	1.80891	2.18264	3.38317	5.8326
GOLPH3	236124_at	AL037070	Hs.408909	golgi phosphoprotein 3 (coat-protein)	0.00385924	1.97995	16	0.0076786	A	A	P	A	A	A	A	A	A	A	A	A	A	A	A	A	A	A	A	7.73653	8.39695	6.45918	3.75046	6.66168	5.49477	4.77696	5.07656	6.89074	7.01562	6.23698	7.11628	3.68649	4.01568	4.82899	4.17188	5.35534	6.8623	7.17108
PIP5K1B	205632_s_at	NM_003558	Hs.534371	phosphatidylinositol-4-phosphate 5-kinase, type I, beta	0.00385924	1.97193	16	0.0076786	A	A	M	A	P	A	A	A	A	A	A	P	P	A	P	A	A	P	A	6.21491	5.67115	5.73747	5.32689	7.09876	5.98033	2.83939	5.59974	6.42207	5.7957	6.2177	6.2012	7.28273	3.56856	6.83132	5.43423	2.3295	6.08742	4.47398
STAU	1569527_at	BC017275	Hs.370187	staufen, RNA binding protein (Drosophila)	0.00385924	1.96923	16	0.0076786	A	A	P	A	A	P	A	A	P	A	A	A	M	A	A	A	P	A	A	5.70051	6.07369	5.67763	3.89426	3.87553	6.2443	0.995775	5.48612	6.39842	4.1747	5.86681	5.25468	5.76843	2.45334	6.47583	4.49577	4.71493	6.21364	5.62959
MGC52022	227078_at	BE646540	Hs.371222	NA	0.00385924	1.89669	16	0.0076786	A	A	A	A	A	A	A	A	A	A	A	A	A	A	A	A	A	A	A	5.38794	6.66357	2.86387	2.77618	6.32244	3.00938	2.72264	4.35078	5.3136	4.91586	5.73921	5.03689	4.44513	2.0161	3.08869	4.11343	2.61166	5.80287	6.3476
NA	1570650_at	BC022468	NA	NA	0.00385924	1.89252	16	0.0076786	A	A	A	A	A	A	A	A	A	A	A	A	A	A	A	A	A	A	A	6.24222	3.80627	0.577232	3.01526	5.7328	2.94884	1.144	2.8151	6.44429	6.43558	3.32252	3.41331	3.49525	3.25868	5.58223	2.37836	2.05014	5.12774	3.24114
NA	227762_at	AW244016	NA	NA	0.00385924	1.84422	16	0.0076786	P	M	A	A	P	A	A	A	A	A	P	M	P	A	A	A	A	A	A	9.21934	7.138	8.60431	4.92085	8.38264	7.95387	4.62367	6.46624	6.71455	6.55347	10.2174	7.55498	7.09087	6.80309	7.03077	7.0747	6.35206	7.49761	8.53842
LOC145845	233382_at	AK023254	Hs.302693	NA	0.00385924	1.83301	16	0.0076786	A	A	A	A	A	A	A	A	A	A	A	A	A	A	A	A	A	A	A	5.75578	6.00871	6.31519	2.34643	3.63824	5.85391	3.1295	3.35815	5.83085	4.32745	6.68324	4.67036	3.10203	2.48915	2.13246	3.56971	3.24363	5.71955	3.08725
LOC440600	229291_at	AI743545	Hs.550596	NA	0.00385924	1.79619	16	0.0076786	P	A	A	A	A	A	A	A	A	A	A	A	A	A	A	A	A	A	A	5.66154	5.64132	4.31362	4.27339	3.56073	6.0013	2.33485	1.95867	5.36791	6.02912	5.09069	3.404	5.90495	3.49898	2.56672	2.89847	3.88115	5.7697	4.87079
NA	1559348_a_at	BC015903	NA	NA	0.00385924	1.74274	16	0.0076786	A	A	A	A	A	A	A	A	A	A	A	A	A	A	A	A	A	A	A	3.06011	3.09722	1.96749	1.35895	3.13182	2.16736	1.61599	2.27977	5.60056	5.05731	2.6072	2.49581	4.13409	1.74133	2.45715	1.77307	0.92328	5.16961	2.71008
BIN1	202931_x_at	NM_004305	Hs.193163	bridging integrator 1	0.00385924	1.73583	16	0.0076786	A	A	A	A	A	A	A	A	A	A	A	A	A	A	A	A	A	A	A	5.45408	6.91477	6.77445	3.83475	3.23005	7.0363	3.64925	3.88303	7.04462	4.7532	7.24191	2.83175	4.80292	2.16923	3.10479	4.01035	3.4308	4.53468	4.29329
C6orf102	234554_at	AL136087	Hs.434296	chromosome 6 open reading frame 102	0.00385924	1.72505	16	0.0076786	A	A	A	A	A	A	A	A	A	A	A	A	A	A	A	A	A	A	A	4.60553	3.6656	6.059	2.11041	5.01943	2.36858	2.9576	2.70607	3.51283	5.64227	4.32804	6.24805	3.8097	2.84081	4.70219	3.39236	3.59073	5.29543	5.29797
GAMT	1552474_a_at	NM_138924	Hs.81131	guanidinoacetate N-methyltransferase	0.00385924	1.69407	16	0.0076786	A	A	A	A	A	A	A	A	A	A	A	A	A	A	A	A	A	A	A	5.26517	6.81343	6.57321	4.352	4.87638	4.69794	3.11727	3.58465	4.42318	7.43931	5.80212	5.44073	4.37474	3.88155	4.33344	3.95869	3.63461	6.57764	4.218
MUM1L1	229160_at	AI967987	Hs.10653	melanoma associated antigen (mutated) 1-like 1	0.00385924	1.68615	16	0.0076786	A	A	A	A	P	P	A	A	P	A	A	A	A	A	P	A	P	A	A	5.15988	1.52341	2.88285	1.63447	7.06056	6.31468	4.42401	0.529217	7.13935	5.67113	5.14471	5.58427	5.2998	4.85471	7.34903	4.94914	4.28091	5.23851	2.34203
CACNG1	206612_at	NM_000727	Hs.147989	calcium channel, voltage-dependent, gamma subunit 1	0.00385924	1.67775	16	0.0076786	A	A	A	A	A	A	A	A	A	A	A	A	A	A	A	A	A	A	A	5.9702	4.31695	3.69807	2.18627	3.31792	2.56505	3.05917	3.19407	5.00103	4.44427	6.33278	3.22379	4.29597	3.64318	4.32365	2.71278	1.82138	4.67769	5.64652
C19orf22	221764_at	AL574186	Hs.388956	chromosome 19 open reading frame 22	0.00385924	1.66283	16	0.0076786	A	A	A	A	A	A	A	A	A	A	A	A	A	A	A	A	A	A	A	4.3565	4.11895	6.41335	2.99139	5.25782	5.63355	3.56608	3.81188	6.0292	5.86565	7.52281	3.70879	3.2119	4.01509	3.95326	2.71075	4.0967	6.91871	4.54211
TTC16	236833_at	AI821566	Hs.353209	tetratricopeptide repeat domain 16	0.00385924	1.64552	16	0.0076786	A	A	A	A	A	A	A	A	A	A	A	A	A	A	A	A	A	A	A	3.71459	3.15352	5.91549	2.26717	5.51826	3.36241	3.22832	2.03092	3.21249	3.6425	3.57357	4.7354	4.05621	2.87341	4.38321	2.16523	2.30481	4.71825	3.62383
CYP2C9	220017_x_at	NM_000771	Hs.282624	cytochrome P450, family 2, subfamily C, polypeptide 9	0.00385924	1.60898	16	0.0076786	A	A	A	A	A	A	A	A	A	A	A	A	A	A	A	A	A	A	A	6.14905	5.39226	6.01212	4.01065	7.48599	2.47241	3.74883	2.60787	4.22406	4.18983	4.67844	5.92139	5.96585	4.50869	7.57456	3.89462	4.00166	5.20306	4.9877
CNTNAP3	223796_at	AF333769	Hs.128474	contactin associated protein-like 3	0.00385924	1.55466	16	0.0076786	A	P	P	P	M	A	P	A	A	P	P	P	P	A	P	A	A	P	P	6.30079	6.79919	6.77961	6.3547	7.68455	5.92187	5.75782	5.63941	6.05551	7.21296	8.0357	8.5744	7.537	5.76347	8.18646	6.33095	4.22098	7.95235	6.98279
DTX2	215732_s_at	AK023924	Hs.187058	deltex homolog 2 (Drosophila)	0.00385924	1.5048	16	0.0076786	A	A	A	A	A	A	A	A	A	A	A	A	A	A	A	A	A	A	A	4.82093	4.63389	4.70718	3.18364	2.39885	4.47383	1.44989	3.4232	4.05736	4.04078	6.02938	2.27688	4.50274	3.06949	5.95423	3.08374	3.81811	5.56592	5.16123
ULK1	209333_at	AB018265	Hs.47061	unc-51-like kinase 1 (C. elegans)	0.00385924	1.43797	16	0.0076786	A	A	A	A	A	A	A	A	A	A	A	A	A	A	A	A	A	A	A	5.52483	4.36705	5.45452	3.93506	6.56799	4.65338	4.76321	3.72676	6.40733	6.20338	5.64201	5.42057	2.53892	2.63397	6.29771	3.40417	5.40384	5.44239	5.88536
PLCD1	205125_at	NM_006225	Hs.80776	phospholipase C, delta 1	0.00385924	1.39947	16	0.0076786	A	A	A	A	A	A	A	A	A	A	A	A	A	A	A	A	A	A	A	6.15569	7.28129	7.55321	5.80255	7.68245	8.27668	5.83641	6.28246	8.41583	7.65143	7.913	8.07961	6.25086	5.77242	7.92706	5.82373	6.54533	6.5739	6.56846
DUSP26	219144_at	NM_024025	Hs.8719	dual specificity phosphatase 26 (putative)	0.00385924	1.33898	16	0.0076786	A	A	A	A	M	A	A	A	P	A	A	A	A	A	A	A	A	P	A	7.42847	7.96172	6.99082	5.54586	7.8939	6.98409	6.78383	6.94424	7.48018	7.32877	7.79019	7.31167	6.95203	4.26858	6.28589	6.64899	5.81099	7.50497	7.49949
CKMT1	202712_s_at	NM_020990	Hs.425633	creatine kinase, mitochondrial 1 (ubiquitous)	0.00385924	1.33591	16	0.0076786	A	A	A	A	A	A	A	A	A	A	A	A	A	A	A	A	A	A	A	6.96879	7.05255	6.16349	6.01103	6.30311	7.09464	5.17055	5.19795	6.56845	6.66985	7.04274	6.10544	6.80819	3.83159	5.95296	5.47629	6.1948	7.0636	6.65118
LOC440996	214373_at	AI582773	Hs.124620	NA	0.00385924	1.32988	16	0.0076786	P	A	A	A	P	A	A	A	P	P	P	A	P	A	P	P	A	P	A	6.99749	6.29131	5.99433	4.47434	7.85358	7.27843	5.67621	5.92489	7.56823	7.7239	7.15745	4.15485	7.76128	6.99738	7.49184	6.80008	3.96034	7.31716	7.004
ABHD14A	210006_at	BC002571	Hs.534400	abhydrolase domain containing 14A	0.00385924	1.31205	16	0.0076786	A	A	A	A	P	A	P	M	A	P	A	A	A	A	M	A	A	P	P	6.33958	6.84869	6.81498	6.12153	7.35289	6.43888	6.41117	5.74436	5.93727	7.37109	7.01623	6.52861	7.06786	2.79852	6.91044	5.6091	5.77902	6.65895	6.10916
FLJ45803	230956_at	AI347581	Hs.125166	NA	0.00385924	1.30431	16	0.0076786	A	A	A	A	A	A	A	A	A	A	A	A	A	A	A	A	A	A	A	3.19356	4.5379	4.19482	3.605	3.42419	3.62396	3.1296	3.09155	4.98791	3.93	5.32778	4.50441	5.96878	3.57642	6.17749	2.3574	3.5561	4.86637	4.07032
MYOM1	205610_at	NM_003803	Hs.464469	myomesin 1 (skelemin) 185kDa	0.00385924	1.2305	16	0.0076786	P	A	A	A	P	P	A	A	P	A	P	M	P	P	P	A	A	P	M	7.63044	7.02547	5.4792	5.78971	7.19492	7.02877	6.19915	6.03503	7.03455	7.18601	8.83619	7.82978	7.57787	6.63065	7.82757	6.73906	5.11326	7.99006	6.45388
POLD3	239816_at	AW337142	Hs.82502	polymerase (DNA-directed), delta 3, accessory subunit	0.00385924	1.18997	16	0.0076786	A	A	A	A	A	A	A	A	A	P	A	A	A	A	A	A	A	A	A	7.45058	7.62542	7.01687	4.62739	7.23859	6.27647	6.16697	6.24708	6.6983	6.88845	6.32284	5.75273	4.6914	5.07868	6.36339	5.11784	5.78563	7.06254	7.63309
PP591	205661_s_at	NM_025207	Hs.118666	NA	0.00385924	1.18416	16	0.0076786	A	P	A	A	A	P	A	A	P	P	P	P	P	A	A	A	P	P	A	6.5237	6.68539	4.48695	5.54131	6.82402	5.99125	5.36568	5.99832	6.48625	6.56122	6.32548	6.67051	6.14457	1.61633	5.92987	6.03875	5.83079	6.33374	6.27873
GPATC2	1556126_s_at	BM668595	Hs.420757	G patch domain containing 2	0.00385924	1.16211	16	0.0076786	P	P	P	A	P	P	P	P	P	P	P	P	P	P	P	A	A	P	P	7.45138	6.60239	6.8943	6.56527	7.63824	6.93719	6.10961	6.85523	8.24442	8.27795	7.671	8.76313	7.28578	7.05519	8.47322	6.3497	5.80984	7.65502	7.16049
APG4A	234370_at	AL031177	Hs.8763	APG4 autophagy 4 homolog A (S. cerevisiae)	0.00385924	1.15058	16	0.0076786	A	A	A	A	A	A	A	A	A	A	A	A	A	A	A	A	A	A	A	1.95799	3.89924	3.46041	2.58678	3.01671	4.23142	1.3885	1.63352	2.70444	1.71482	3.46445	3.79641	1.66201	1.59759	2.89322	2.50578	2.09585	4.15463	3.58583
GUCY2F	208053_at	NM_001522	Hs.123074	guanylate cyclase 2F, retinal	0.00385924	1.14688	16	0.0076786	A	A	A	A	A	A	A	A	A	A	A	A	A	A	A	A	A	A	A	2.50344	3.27836	2.58875	1.88985	2.27122	1.83117	0.90229	1.16558	1.3057	1.64592	3.05823	2.07283	4.03123	1.38855	4.60025	1.9522	1.78157	2.97995	2.41578
INPPL1	201598_s_at	NM_001567	Hs.523875	inositol polyphosphate phosphatase-like 1	0.00385924	1.13123	16	0.0076786	A	A	A	A	A	P	A	A	A	A	A	A	A	A	A	A	A	P	A	6.25794	6.30761	6.91806	5.96972	6.94584	7.76687	5.27777	4.98916	6.61935	7.24625	6.74619	6.47906	5.79074	5.41066	3.31093	4.82583	5.88612	7.23091	7.19802
UCP2	208997_s_at	U82819	Hs.80658	uncoupling protein 2 (mitochondrial, proton carrier)	0.00385924	1.12811	16	0.0076786	A	A	A	A	A	A	A	A	A	A	A	A	A	A	A	A	A	A	A	6.64224	6.96906	6.94926	3.91467	6.66164	2.9143	5.40893	5.40616	6.19105	6.49148	6.27653	4.99197	5.70674	4.94596	6.76097	4.97826	5.83088	7.01298	7.14766
FLJ20308	1570071_at	BC038464	Hs.462392	NA	0.00385924	1.07716	16	0.0076786	A	A	A	A	A	A	A	A	A	A	A	A	A	A	A	A	A	A	A	4.09451	5.08905	5.26992	3.47253	2.91266	3.66874	5.01787	4.43663	6.49372	5.49321	5.29963	7.15908	6.18512	4.57371	5.46813	4.30412	3.82037	6.41119	5.97938
LOC388650	213689_x_at	AL137958	Hs.180946	NA	0.00385924	1.01896	16	0.0076786	P	P	P	P	P	P	P	P	P	A	P	P	P	P	P	P	P	P	P	8.68915	9.62562	10.4862	8.45284	8.70712	7.35564	8.59968	7.58638	9.56959	7.30482	8.93484	8.65471	8.10783	7.61045	10.0684	7.4888	8.59673	10.9533	9.51485
ZNF211	205437_at	NM_006385	Hs.449970	zinc finger protein 211	0.00385924	1.00022	16	0.0076786	A	A	P	M	P	P	A	A	A	A	A	P	P	A	A	A	A	A	A	5.51919	7.14786	6.6674	6.10309	7.0938	6.83222	6.07799	6.07463	5.62016	6.29315	6.18547	7.32666	7.0256	4.87946	6.6656	4.33055	5.69916	6.47339	6.00954
TP53I5	227393_at	AW084755	Hs.501622	tumor protein p53 inducible protein 5	0.00385924	0.99749	16	0.0076786	A	A	A	A	A	A	A	A	A	A	A	A	A	A	A	A	A	A	A	5.00351	5.17641	6.26666	4.03631	4.51373	5.81402	3.84008	4.21528	5.75672	4.75654	5.64465	3.22534	2.46303	2.38429	2.26315	3.59522	3.9452	4.82581	4.95997
FLJ12505	1555092_at	BC028194	Hs.96885	NA	0.00385924	0.910276	16	0.0076786	A	A	P	A	A	A	A	A	P	P	A	M	A	A	A	A	A	P	M	6.48931	6.79748	6.07297	5.5747	6.43973	3.14948	5.90821	5.54001	6.36052	6.62157	6.16171	7.57687	6.54641	5.9781	3.84655	2.72486	5.29236	6.44635	6.53084
KDELC1	219479_at	NM_024089	Hs.408629	KDEL (Lys-Asp-Glu-Leu) containing 1	0.00385924	0.892896	16	0.0076786	P	A	P	P	A	A	P	A	M	P	P	A	P	A	P	A	P	P	P	7.5131	6.67437	7.08893	6.59605	7.08745	8.08779	6.46773	7.04954	7.63285	8.019	7.58668	7.50526	8.02109	5.95095	7.58119	6.81233	6.74882	7.72531	6.93971
GABBR1	238569_at	N45228	Hs.167017	gamma-aminobutyric acid (GABA) B receptor, 1	0.00385924	0.840485	16	0.0076786	A	A	A	A	A	P	A	A	A	P	A	A	A	A	A	A	P	A	A	6.30798	7.57048	6.31792	6.45747	6.83481	6.75424	5.7569	5.02422	6.7596	6.89409	7.00257	6.88484	6.61866	4.99077	5.81051	6.52115	6.4683	6.83757	6.64047
LOC149832	228456_s_at	AU151357	Hs.126857	NA	0.00385924	0.839787	16	0.0076786	P	A	P	P	P	P	P	A	P	P	P	A	A	A	P	A	P	P	P	6.79086	6.21876	6.41721	6.5436	7.20514	7.46942	6.2144	6.23399	7.37854	7.00486	7.87395	7.39169	7.7457	6.68767	7.17339	6.41561	5.94359	7.30896	7.35628
FLJ21687	1565562_at	T49766	Hs.193170	NA	0.00385924	0.813634	16	0.0076786	P	P	P	P	P	P	P	P	P	P	A	P	P	A	A	A	A	P	P	7.27994	8.0896	5.40044	6.46248	7.62842	8.64784	6.54917	6.4979	7.21904	7.91944	7.50611	7.30196	7.42858	7.20665	6.27912	6.17646	6.02018	7.33724	6.85069
COQ7	210820_x_at	AL136647	Hs.157113	coenzyme Q7 homolog, ubiquinone (yeast)	0.00385924	0.800392	16	0.0076786	A	A	P	A	P	P	P	A	A	P	P	M	P	A	A	A	A	A	P	6.67304	7.43502	6.88352	5.81448	7.90161	7.43392	6.80812	6.39435	7.14634	7.92533	7.21478	8.00875	7.99941	6.72033	6.89363	7.04383	6.96168	7.20718	7.79196
CBFA2T2	207625_s_at	NM_005093	Hs.153934	core-binding factor, runt domain, alpha subunit 2	0.00385924	0.796689	16	0.0076786	P	P	P	P	P	P	P	A	P	P	P	P	A	M	P	A	P	A	P	6.84762	7.34925	8.16218	6.88198	6.90588	7.284	6.12938	5.4342	7.11007	7.1468	7.34485	6.49759	7.10523	6.74653	7.66194	6.80965	6.48085	7.02514	7.29539
MLLT10	205408_at	NM_004641	Hs.30385	myeloid/lymphoid or mixed-lineage leukemia (trithorax homolog, Drosophila)	0.00385924	0.709195	16	0.0076786	A	A	A	A	A	A	A	A	A	A	A	A	P	A	A	A	A	A	A	7.05953	7.40588	6.85705	6.31704	6.73484	5.51383	4.84559	6.60908	7.35477	7.37125	7.20414	7.6435	6.9026	6.52128	5.87796	6.43775	6.75365	7.28583	7.22456
HSPB2	205824_at	NM_001541	Hs.78846	heat shock 27kDa protein 2	0.00385924	0.602936	16	0.0076786	A	A	A	A	A	A	A	A	A	A	P	A	A	A	A	A	P	M	A	7.53921	3.80637	2.5255	6.60638	7.6026	6.77387	4.24258	5.02386	6.614	6.92071	7.64727	2.20502	7.35533	5.61604	6.79192	5.62723	6.00438	7.00542	6.81197
FLJ12436	218722_s_at	NM_024661	Hs.187657	NA	0.00385924	0.554633	16	0.0076786	A	A	A	M	A	A	M	A	P	A	P	P	P	A	A	A	M	A	M	8.14749	7.68593	7.71787	7.18166	7.7853	7.82803	7.54429	6.80594	7.64638	8.02287	8.117	7.84145	7.6152	7.41531	7.18617	6.86506	7.4229	7.77269	7.52003
FLJ38753	1553437_at	NM_152375	Hs.406913	NA	0.00392596	1.96429	16	0.0083459	A	A	A	A	A	A	A	A	A	A	A	A	A	A	A	A	A	A	A	4.68598	6.46314	4.29909	3.36883	3.69632	6.21127	1.7563	3.35721	5.82386	4.40655	5.90138	4.21337	3.04768	3.65498	6.80948	3.38909	2.79381	4.03205	5.63943
ASCL2	207607_at	NM_005170	Hs.152475	achaete-scute complex-like 2 (Drosophila)	0.00392596	1.84357	16	0.0083459	A	A	A	A	A	A	A	A	A	A	A	A	A	A	A	A	A	A	A	3.44476	1.11435	4.9026	0.235003	0.301231	1.69744	0.090729	-0.0812809	0.543845	4.71941	2.12276	0.695495	2.01165	0.676102	1.84782	0.534682	-0.422028	0.0270317	2.77657
LOC388554	228887_x_at	AI245977	Hs.515479	NA	0.00392596	1.16062	16	0.0083459	A	A	A	A	A	A	A	A	A	A	A	A	A	A	A	A	A	A	A	3.53208	4.30309	3.10983	2.52491	3.10825	3.52589	2.692	2.2944	4.12009	4.20232	4.70747	3.81434	3.59225	2.31883	3.68202	3.22435	2.32875	1.88025	4.84055
NA	1563351_at	BC017406	NA	NA	0.00442221	-2.5132	16	0.0133836	A	A	A	A	A	A	A	A	A	A	A	A	A	A	A	P	A	A	A	4.98697	5.60496	-0.41956	4.64789	2.37357	2.08884	5.0607	4.74068	1.45458	2.69971	1.89348	1.43863	1.67105	4.53961	5.66876	6.80084	3.36683	1.21944	-0.17947
C6orf68	225070_at	BF112132	Hs.289008	chromosome 6 open reading frame 68	0.00442221	-2.33704	16	0.0133836	A	A	A	A	A	A	A	A	A	A	A	A	A	A	A	A	A	A	A	3.80755	3.35452	2.89097	5.54865	2.4522	3.20302	4.81341	6.04806	2.8221	3.01128	3.32896	3.98485	2.35145	5.62985	4.65617	5.92304	6.06039	2.62885	4.844
CST7	210140_at	AF031824	Hs.143212	cystatin F (leukocystatin)	0.00442221	-1.85405	16	0.0133836	A	A	A	A	A	A	P	A	A	A	A	A	A	A	A	P	A	A	A	6.79152	6.85243	3.51807	5.355	4.77931	3.56463	6.82522	6.21004	2.9916	3.96568	3.76438	5.9794	3.78621	5.81719	2.74331	6.54764	7.10009	4.16915	5.0113
UBE2I	213536_s_at	AA910614	Hs.302903	ubiquitin-conjugating enzyme E2I (UBC9 homolog, yeast)	0.00442221	-1.45012	16	0.0133836	A	A	A	A	A	A	A	A	A	A	A	A	A	A	A	A	A	A	A	3.22738	3.59805	2.5901	4.73818	3.59452	5.30152	5.91603	5.5669	3.12865	3.95217	3.24284	3.20045	2.97541	4.49646	2.74872	4.70619	4.01065	2.72198	4.64122
C6orf166	223143_s_at	AI742378	Hs.485915	chromosome 6 open reading frame 166	0.00442221	-1.44842	16	0.0133836	A	A	A	A	A	A	A	A	A	A	A	A	A	A	A	A	A	A	A	1.5125	1.8523	0.329859	2.89379	0.447336	3.41525	2.76778	2.97164	1.90233	2.28915	0.882989	1.96952	0.401156	2.55138	6.04932	3.3447	4.80617	0.349954	1.66235
PLEK2	218644_at	NM_016445	Hs.170473	pleckstrin 2	0.00442221	-1.08891	16	0.0133836	A	A	A	A	A	A	A	A	A	A	A	A	A	A	A	A	A	A	A	5.24987	4.26947	4.22037	4.88411	3.80727	4.22656	5.02296	6.15731	4.50813	4.86753	4.2972	5.78655	4.0029	5.99055	3.58642	5.07369	6.59626	4.63159	5.46082
RAB28	227003_at	BG150494	Hs.306899	RAB28, member RAS oncogene family	0.00442221	-0.624595	16	0.0133836	P	P	P	P	P	P	P	P	P	P	P	P	P	P	P	P	P	P	P	10.3325	10.5188	9.99163	11.2503	10.2415	11.0276	10.9588	11.0406	10.1469	10.4318	9.55112	10.3673	9.32385	10.7354	9.97101	10.4523	10.5617	10.2837	10.5239
PHF14	228095_at	AA608749	Hs.159918	PHD finger protein 14	0.00442221	-0.610849	16	0.0133836	P	P	P	P	P	P	P	P	P	P	P	P	P	P	P	P	P	P	P	8.44992	7.94524	7.62807	8.28316	7.52473	8.21794	8.8292	8.01335	7.60803	8.4148	7.51407	7.34618	7.81923	8.77422	7.95353	8.05735	8.4261	7.31908	7.48215
HMGA1	206074_s_at	NM_002131	Hs.518805	high mobility group AT-hook 1	0.00468296	-2.4253	16	0.0101129	A	A	A	A	A	A	A	A	A	A	A	A	A	A	A	A	A	A	A	6.40595	5.17388	3.36237	8.12431	5.55682	4.51454	8.06362	9.78631	4.76638	4.45996	5.63758	5.13335	6.64217	6.09487	4.56266	7.45375	6.61206	7.05625	5.15818
MYT1L	210016_at	BF223003	Hs.434418	myelin transcription factor 1-like	0.00468296	-1.85634	16	0.0101129	A	A	A	A	A	A	A	A	A	A	A	A	A	A	A	A	A	A	A	2.17689	4.29938	3.34504	4.92897	2.97739	1.36671	3.13609	4.3698	1.90563	2.73875	3.02621	2.8071	1.6935	3.27505	1.71745	6.7782	4.65653	3.9028	2.72413
DTNA	210091_s_at	U46745	Hs.58919	dystrobrevin, alpha	0.00468296	-1.72849	16	0.0101129	A	A	A	A	A	A	A	A	A	A	A	A	A	A	A	A	A	A	A	3.50245	6.23474	6.04158	5.85488	3.0584	2.94133	5.65302	5.23097	2.86836	3.23476	6.22096	3.69355	3.04884	6.26119	1.3591	4.6012	5.40175	4.03764	2.79444
PCTP	218676_s_at	NM_021213	Hs.285218	phosphatidylcholine transfer protein	0.00468296	-1.66877	16	0.0101129	A	A	A	A	A	A	A	M	A	A	A	A	A	A	A	A	A	A	A	3.19729	3.60291	3.72556	4.17567	2.59555	3.08538	5.94375	7.03444	3.69979	3.27544	3.92225	4.99534	4.0924	4.51489	3.29793	4.88705	5.33693	4.87443	3.04267
ASPM	219918_s_at	NM_018123	Hs.121028	asp (abnormal spindle)-like, microcephaly associated (Drosophila)	0.00468296	-1.43858	16	0.0101129	A	A	A	M	A	A	P	P	P	P	P	A	A	P	A	A	M	M	A	5.93094	6.14983	5.82475	6.70274	5.93238	2.86925	7.57292	6.56901	5.52412	5.74853	7.00642	5.37845	1.90447	7.31441	4.78325	5.99468	6.55177	6.69616	5.74522
NT5C2	243158_at	AV700081	Hs.158209	5'-nucleotidase, cytosolic II	0.00468296	-0.667085	16	0.0101129	P	P	P	P	P	P	P	P	P	P	P	P	P	P	P	P	P	P	P	8.05515	7.03956	8.04941	8.49362	7.45629	7.3029	8.52486	8.43478	9.20528	7.76557	8.49703	7.76699	7.94386	8.55149	8.14849	9.49442	8.37583	8.61519	7.87798
ATP6V1C2	1553989_a_at	AY039759	Hs.372429	ATPase, H+ transporting, lysosomal 42kDa, V1 subunit C isoform 2	0.00494854	1.99781	16	0.0100505	A	A	A	A	A	A	A	A	A	A	A	A	A	A	A	A	A	A	A	5.83194	5.81816	2.18497	1.45098	4.51254	4.86815	2.78267	2.68232	2.59607	3.09679	2.33602	6.3432	3.89018	1.92493	6.03531	2.12194	2.76828	3.77746	4.43143
MAP2K2	213490_s_at	AI762811	Hs.465627	mitogen-activated protein kinase kinase 2	0.00494854	1.74524	16	0.0100505	A	A	A	A	A	A	A	A	A	A	A	A	A	A	A	A	A	A	A	6.69928	5.85127	2.4787	5.58781	6.12897	6.16785	1.29637	4.11338	5.80139	6.01021	4.31495	5.71316	5.27598	2.14407	7.02901	5.00818	5.33579	5.8667	6.23614
NR6A1	227494_at	N30069	Hs.20131	nuclear receptor subfamily 6, group A, member 1	0.00494854	1.51426	16	0.0100505	A	A	A	A	A	A	A	A	A	A	A	A	A	A	A	A	A	A	A	4.5291	4.33002	2.68128	3.3902	4.93728	4.78346	4.0129	2.61469	5.6934	4.38052	3.64271	5.96186	4.17303	4.00401	7.02174	2.6705	2.32718	4.46387	4.29592
LOC339168	1560281_a_at	BC040900	Hs.259432	NA	0.00494854	1.33053	16	0.0100505	A	A	A	A	A	A	A	A	A	A	A	A	A	A	A	A	A	A	A	8.19137	7.28886	6.30221	4.5463	7.53041	7.24521	6.65159	6.77905	6.00351	7.77319	5.25345	7.35575	7.60551	5.18328	7.72168	6.56342	5.43827	7.44036	7.76943
DHX30	212674_s_at	AK002076	Hs.517948	DEAH (Asp-Glu-Ala-His) box polypeptide 30	0.00494854	0.941014	16	0.0100505	P	P	P	A	P	P	A	P	P	P	P	P	P	A	A	P	P	P	P	6.50236	6.57525	5.40487	5.17857	6.61577	7.00487	5.47777	5.9764	5.70232	6.53013	6.21446	6.71099	6.60738	4.22972	6.52973	6.42488	5.90995	6.6974	7.06512
ZNF165	206683_at	NM_003447	Hs.55481	zinc finger protein 165	0.00611439	-2.58439	16	0.0117371	A	A	A	A	A	A	A	A	A	A	A	A	A	A	A	A	A	A	A	1.40221	0.740278	1.14439	5.11094	2.88884	-0.0795457	4.75177	4.6292	1.0357	3.35059	0.683001	1.38008	0.955704	1.88339	1.54885	4.5313	2.79187	2.08705	0.612449
CMAH	1554862_at	BC022302	Hs.484918	cytidine monophosphate-N-acetylneuraminic acid hydroxylase (CMP-N-acetylneuraminate monooxygenase)	0.00611439	-2.48868	16	0.0117371	A	A	A	A	A	A	A	A	A	A	A	A	A	A	A	A	A	A	A	1.22779	1.36837	1.72281	4.37564	1.45803	2.2743	2.92965	5.26639	0.485505	5.35153	1.13417	1.20707	3.7643	6.39061	1.88202	5.78069	2.86442	4.51892	1.06839
GNTIVH	207447_s_at	NM_013244	Hs.126195	NA	0.00611439	-2.23632	16	0.0117371	M	A	A	A	A	A	A	A	A	A	A	A	P	A	A	A	P	M	A	5.15523	4.28297	3.74356	5.61528	0.877379	4.3818	4.78672	4.98578	2.01344	2.96972	0.470634	0.322298	5.16292	6.0481	0.442188	4.8081	5.06954	4.89653	4.05508
RFC1	209084_s_at	BE504689	Hs.507475	replication factor C (activator 1) 1, 145kDa	0.00611439	-2.01642	16	0.0117371	A	A	A	A	A	P	A	A	A	A	A	A	A	A	A	A	A	A	A	3.11078	2.9033	2.9352	5.41595	2.63821	5.19214	5.32783	4.85199	3.24007	1.6994	1.06537	2.09612	0.924591	3.38801	5.62085	5.38289	5.96677	5.85136	2.23163
STXBP3	222246_at	AF090913	Hs.530436	syntaxin binding protein 3	0.00611439	-1.99896	16	0.0117371	A	A	A	A	A	A	A	A	A	A	A	A	A	A	A	A	A	A	A	1.89714	1.83249	1.33259	5.97502	1.66079	2.44884	4.572	5.63146	2.53218	6.27376	3.06281	3.03428	4.62136	5.85507	3.37263	3.92253	4.78349	3.88733	4.65967
GJA1	201667_at	NM_000165	Hs.74471	gap junction protein, alpha 1, 43kDa (connexin 43)	0.00611439	-1.97518	16	0.0117371	P	P	P	P	P	P	P	P	P	P	P	P	P	P	P	P	P	P	P	9.1876	12.0103	9.9872	11.1456	8.96927	8.64736	13.9497	11.6061	11.4506	8.88478	8.07475	9.00645	9.38287	11.0614	10.857	10.9348	11.7912	10.9548	9.63529
PP35	205761_s_at	AW242981	Hs.97627	NA	0.00611439	-1.66994	16	0.0117371	A	A	A	P	A	A	P	M	A	A	A	A	A	A	A	A	A	A	A	4.62796	5.45594	5.91755	5.9693	1.78257	5.5175	6.96987	6.4216	4.65938	6.02145	1.33124	6.64664	4.45034	6.49566	2.03833	6.14814	5.93138	6.58642	5.44998
SLC12A8	219874_at	NM_024628	Hs.477425	solute carrier family 12 (potassium/chloride transporters), member 8	0.00611439	-1.59152	16	0.0117371	P	P	P	P	A	A	P	P	A	A	A	A	P	A	P	P	P	P	P	6.80771	7.7763	6.43181	7.97761	5.36317	5.57329	7.38051	6.89456	5.02406	4.0106	6.10778	5.42788	5.68105	6.65476	5.60827	8.72321	7.26029	6.43986	6.32214
LOC388078	211637_x_at	L23516	Hs.158949	NA	0.00611439	-1.41103	16	0.0117371	A	A	A	A	A	A	A	A	A	A	A	A	A	A	A	A	A	A	A	2.60725	6.60194	2.88831	4.54495	1.67151	1.25755	3.73681	5.56132	2.2404	2.46862	2.32278	3.63638	2.34659	4.78962	2.61614	4.08364	3.60295	5.59746	2.4268
NA	237299_at	T71642	NA	NA	0.00611439	-1.37551	16	0.0117371	A	A	M	A	A	A	A	P	A	A	A	P	A	P	P	A	M	P	A	6.81726	3.46279	8.25124	8.07182	6.89128	6.41132	8.26729	8.87379	6.9482	6.1955	7.12975	7.68783	7.56762	8.18294	7.57632	7.82262	8.48195	7.62831	7.23526
SS18	202816_s_at	AW292882	Hs.404263	synovial sarcoma translocation, chromosome 18	0.00611439	-1.14087	16	0.0117371	P	A	M	A	P	A	P	P	P	A	P	A	P	A	A	P	P	P	A	7.19837	6.36037	6.98817	6.4853	5.89887	5.57218	6.93565	7.34177	6.06932	5.72514	6.1294	2.1456	6.04655	6.61489	5.87889	7.50622	7.35338	6.53827	6.13147
C6orf79	220094_s_at	NM_022102	Hs.214043	chromosome 6 open reading frame 79	0.00611439	-0.903202	16	0.0117371	P	P	P	P	P	P	P	P	P	P	P	P	P	P	P	P	P	P	P	8.93738	8.27749	7.66982	9.23905	7.85896	7.60199	9.93032	9.57373	8.92925	7.70577	7.83732	8.38379	8.21479	9.17139	8.21438	8.47083	8.42674	8.42423	8.96266
TRAM1	201399_s_at	NM_014294	Hs.491988	translocation associated membrane protein 1	0.00611439	-0.787572	16	0.0117371	P	P	A	P	A	A	A	P	A	A	A	A	A	A	A	P	P	P	P	6.32677	6.2931	5.70944	6.67582	6.48402	5.35851	6.53373	7.14266	5.47815	2.13239	6.1941	5.93057	5.77421	6.4348	7.25553	6.62834	6.61774	7.48713	6.07601
GALNT1	1568618_a_at	BC038440	Hs.514806	UDP-N-acetyl-alpha-D-galactosamine:polypeptide N-acetylgalactosaminyltransferase 1 (GalNAc-T1)	0.00611439	-0.721862	16	0.0117371	P	P	P	P	P	P	P	P	P	P	P	P	P	P	P	P	P	P	P	7.8552	8.00127	7.48143	8.2609	6.58597	7.3897	8.1426	8.56558	7.88673	7.21404	7.4576	7.56596	7.47681	8.4238	7.41531	8.62655	8.7524	9.47447	8.81693
GNPNAT1	225853_at	BE789346	Hs.478025	glucosamine-phosphate N-acetyltransferase 1	0.00611439	-0.697149	16	0.0117371	A	P	P	P	M	P	P	P	P	P	P	P	P	P	P	P	P	P	P	6.42797	6.57991	7.46104	8.28663	7.47812	7.50845	9.45039	7.95659	7.86961	7.36349	7.16863	7.53119	7.23952	7.67303	7.31095	7.73922	7.8471	8.00833	9.05459
CDC27	217880_at	N21397	Hs.463295	cell division cycle 27	0.00611439	-0.684051	16	0.0117371	P	P	P	P	P	P	P	P	P	P	P	P	P	P	P	P	P	P	P	7.96647	8.42109	8.37449	9.41768	7.84455	8.09032	8.59405	9.02989	8.56132	8.42956	7.90232	8.74649	8.3558	8.71039	7.60717	8.90434	8.89698	8.46826	8.3717
GFM2	231917_at	AK025314	Hs.277154	G elongation factor, mitochondrial 2	0.00611439	-0.608439	16	0.0117371	M	P	A	P	P	P	A	A	A	P	A	A	A	A	A	A	P	P	A	5.35361	6.52156	4.98327	5.94469	5.58932	5.33442	5.79424	5.67676	4.80763	6.66124	4.9181	4.07021	5.67217	6.05938	5.21649	6.45288	5.70471	5.82329	4.34309
TCEB3	202818_s_at	AI344128	Hs.549069	transcription elongation factor B (SIII), polypeptide 3 (110kDa, elongin A)	0.00611439	-0.508752	16	0.0117371	A	A	A	A	A	A	A	P	A	A	A	A	A	P	M	P	A	A	A	10.1324	10.2185	9.27009	9.64614	9.42962	9.56776	9.67214	10.0886	9.61763	9.13829	9.14455	8.55192	8.68889	9.97273	9.20245	9.93147	10.1215	9.70158	9.49329
LOC343637	237423_at	AI811035	Hs.444980	NA	0.00645657	2.63015	16	0.0119814	A	A	A	A	A	A	A	A	A	A	A	A	A	A	A	A	A	A	A	3.40003	6.15388	4.44027	2.74463	5.82516	5.67541	2.91101	3.17447	4.29534	7.21565	5.14823	6.54058	5.04016	2.50841	5.75587	3.75956	2.23041	5.97902	6.26734
HAPLN2	220142_at	NM_021817	Hs.410719	hyaluronan and proteoglycan link protein 2	0.00645657	2.37176	16	0.0119814	A	A	A	A	A	A	A	A	A	A	A	A	A	A	A	A	A	A	A	4.24002	3.57817	3.94846	2.93231	4.58404	4.84444	2.08203	2.78215	2.39292	4.2577	6.1349	6.63527	2.89263	1.74448	6.96217	2.65867	1.22345	4.34648	5.099
GHR	205498_at	NM_000163	Hs.125180	growth hormone receptor	0.00645657	2.2749	16	0.0119814	P	P	P	A	P	P	P	A	P	P	P	P	P	P	P	A	P	P	P	7.00664	6.21644	10.1923	0.772072	7.90727	8.25893	6.63358	5.64442	6.36941	7.8019	6.87269	8.36918	6.36099	6.38121	8.05881	6.23524	6.08904	6.87876	8.08405
LOC147645	238654_at	W79425	Hs.293236	NA	0.00645657	2.21226	16	0.0119814	A	A	P	A	A	A	A	A	A	A	A	P	A	A	A	A	A	A	A	7.27493	6.48345	7.52254	2.29537	3.09264	5.85708	3.39753	4.40706	1.43581	6.19736	6.19274	7.80725	4.66211	2.07166	6.20929	3.12318	4.36144	6.13602	2.47669
TES	244870_at	BF477884	Hs.533391	testis derived transcript (3 LIM domains)	0.00645657	2.17189	16	0.0119814	A	A	A	A	A	A	A	A	A	A	A	A	A	A	A	A	A	A	A	5.05236	5.76932	5.20442	1.79311	5.63342	4.95583	3.30983	2.1944	3.30522	2.32689	5.63781	3.48616	2.83914	2.50534	6.16011	3.45106	1.84262	4.40217	6.17049
NA	1561033_at	BG719751	NA	NA	0.00645657	1.9734	16	0.0119814	A	A	A	A	A	A	A	A	A	A	A	A	A	A	A	A	A	A	A	4.62317	2.72139	1.00571	1.58034	5.23296	5.24773	1.68991	2.24145	1.96772	5.88736	5.62394	2.35862	2.90276	1.65009	1.94087	1.39069	1.74693	3.0429	5.41446
SH3TC2	219710_at	NM_024577	Hs.483784	SH3 domain and tetratricopeptide repeats 2	0.00645657	1.9354	16	0.0119814	A	A	A	A	A	A	A	A	A	A	A	A	A	A	A	A	A	A	A	6.15929	5.53374	2.24702	3.18694	4.436	3.23341	1.4099	3.65177	4.11235	4.49794	5.48356	5.52559	2.26006	1.8795	5.51695	3.06631	3.29201	5.86742	6.00746
ABCF3	202394_s_at	NM_018358	Hs.361323	ATP-binding cassette, sub-family F (GCN20), member 3	0.00645657	1.76601	16	0.0119814	A	A	A	A	A	A	A	A	A	A	A	A	A	A	A	A	A	A	A	7.73296	4.59188	5.35014	5.8316	3.45493	7.18605	4.06743	4.58916	6.79212	6.58281	6.46455	6.72918	6.63786	3.22129	6.70579	5.01698	3.79158	6.04548	6.14019
FLJ30594	1553796_at	NM_153011	Hs.452443	NA	0.00645657	1.75673	16	0.0119814	A	A	A	A	A	A	A	A	A	A	A	A	A	A	A	A	A	A	A	2.31385	5.99957	3.19163	2.65703	3.1702	3.38477	2.92842	2.42876	5.79781	4.6857	3.29616	6.056	3.56699	1.77288	3.36682	3.17142	1.65672	3.97046	5.70382
LOC400742	1556195_a_at	BC033316	Hs.465825	NA	0.00645657	1.52608	16	0.0119814	A	A	A	A	A	P	A	A	A	A	A	A	A	A	A	A	A	A	A	6.27585	7.23428	4.75742	4.41138	7.44602	7.75611	5.83506	2.32582	5.87505	6.5237	6.97877	7.0538	6.98143	5.72148	6.17683	6.14107	4.85693	6.44257	3.80263
KCNH8	1552742_at	NM_144633	Hs.475656	potassium voltage-gated channel, subfamily H (eag-related), member 8	0.00645657	1.50609	16	0.0119814	A	A	A	A	A	A	A	A	A	A	A	A	A	A	A	A	A	A	A	5.04009	5.72596	4.88237	4.103	3.75583	4.14369	0.969657	2.14932	5.22774	4.43654	5.54579	5.87912	0.651501	2.99536	1.80207	2.77635	3.80282	4.18575	4.69519
NA	221877_at	BF508835	NA	NA	0.00645657	1.25247	16	0.0119814	A	A	A	A	A	A	A	A	A	A	A	A	A	A	A	A	A	A	A	4.22946	3.97225	3.31611	3.84042	6.24793	5.04464	3.18377	3.76498	5.64366	4.82787	4.68556	3.04402	3.85537	3.05612	5.29659	3.15243	2.8738	4.24059	4.933
LYZL4	231306_at	AI989932	Hs.234895	lysozyme-like 4	0.00645657	1.15443	16	0.0119814	A	A	A	A	A	A	A	A	A	A	M	A	A	A	P	A	A	A	A	6.50376	6.50218	6.63302	6.246	6.45111	7.25593	6.05201	4.91084	4.00752	6.23718	6.8793	7.04041	6.07481	3.64087	7.32128	5.71675	5.49769	7.00777	6.56565
NA	1563250_at	BC038187	NA	NA	0.00645657	1.14579	16	0.0119814	A	P	P	A	A	P	A	A	P	A	A	A	A	A	A	A	A	P	P	7.34424	7.01715	6.91487	6.27424	5.5189	6.88253	4.66967	6.28877	7.00537	7.24771	7.30547	7.19069	6.76711	3.60068	4.13112	6.66009	6.1651	7.00062	7.49636
NA	239947_at	AI969304	NA	NA	0.00645657	1.12019	16	0.0119814	A	A	A	A	A	A	A	A	A	A	A	A	A	A	A	A	A	A	A	3.65566	2.63944	3.75361	2.92513	1.27317	3.69484	2.94217	2.86519	1.17762	4.72498	4.54071	5.55196	6.01827	2.85041	3.94028	2.55656	1.76462	4.20385	3.84695
CASC2	239713_at	AL525727	Hs.89387	cancer susceptibility candidate 2	0.00645657	1.03523	16	0.0119814	A	A	A	A	A	A	A	A	A	A	A	A	A	A	A	A	A	A	A	5.36287	4.30554	5.85059	2.86575	2.62831	5.39845	3.24478	3.20949	2.76492	3.73812	3.34172	3.33368	3.60619	2.83202	2.30464	2.70385	2.1955	3.56659	4.20107
FNBP3	213729_at	Z78308	Hs.298735	formin binding protein 3	0.00645657	0.719248	16	0.0119814	A	P	A	M	P	P	P	P	P	P	P	A	A	A	P	A	P	P	P	7.27863	7.21079	6.71666	6.89113	7.33673	7.03663	7.03585	6.99444	7.33647	7.43037	7.25733	6.06163	6.63663	5.01841	8.02118	6.29266	6.70198	7.99264	7.39251
C10orf61	212123_at	AL050022	Hs.438991	chromosome 10 open reading frame 61	0.00645657	0.585686	16	0.0119814	P	P	P	P	P	P	A	P	P	P	P	P	P	A	P	A	P	P	P	8.46989	8.27312	7.86124	7.77254	8.36581	8.17496	7.26779	7.89098	8.12497	8.23334	8.18758	8.20459	8.54863	7.15395	8.25496	7.79403	8.1202	8.26679	8.31357
ARSB	206129_s_at	NM_000046	Hs.149103	arylsulfatase B	0.00645657	0.220782	16	0.0119814	A	A	A	A	A	A	A	A	A	A	P	P	P	A	A	A	A	A	A	6.32676	6.40096	3.4675	5.63513	1.30845	6.61714	5.63964	5.71758	6.2411	5.98824	6.2013	6.79611	5.72067	4.04324	6.55678	5.42945	5.6684	6.37612	4.49148
LOC441969	1569525_s_at	BC040855	Hs.367890	NA	0.00739763	-2.36272	16	0.0140065	A	A	A	A	A	A	A	A	A	A	A	A	A	A	A	A	A	A	A	2.46843	0.978525	2.7209	4.75334	2.37622	1.98322	4.80785	4.13955	1.26135	0.873673	2.48182	4.68149	1.97289	4.66384	1.591	3.28449	4.44594	0.371294	2.06307
ARNTL2	220658_s_at	NM_020183	Hs.434269	aryl hydrocarbon receptor nuclear translocator-like 2	0.00739763	-2.13251	16	0.0140065	A	A	A	A	A	A	A	A	A	A	A	A	A	M	A	A	A	A	A	3.38882	5.8519	3.05271	4.83889	2.4445	3.64223	6.34974	5.61615	3.51907	2.97417	6.28207	1.89297	1.6254	5.45304	1.79178	6.47962	4.01244	3.25362	3.51624
ITPR3	201189_s_at	NM_002224	Hs.65758	inositol 1,4,5-triphosphate receptor, type 3	0.00739763	-1.88781	16	0.0140065	A	A	A	A	A	A	A	P	A	A	A	A	A	A	A	A	A	A	A	7.295	4.45238	5.77063	7.01668	3.35599	5.07159	6.22058	7.54823	5.11754	4.4647	6.36341	6.34614	5.04612	7.08486	3.8597	6.8068	7.03974	3.74316	4.95867
RGS12	214361_s_at	AW170602	Hs.527061	regulator of G-protein signalling 12	0.00739763	-1.88388	16	0.0140065	A	A	A	A	A	A	A	A	A	A	A	A	A	A	A	A	A	A	A	2.73398	1.53275	2.80807	4.77797	3.37936	5.7017	4.06474	5.4064	2.60101	1.77116	4.32665	2.79561	1.73423	4.25456	4.13814	5.79288	4.30998	1.59895	2.36883
DOK4	209691_s_at	BC003541	Hs.279832	docking protein 4	0.00739763	-1.69692	16	0.0140065	A	A	A	A	A	A	A	A	A	A	A	A	A	A	A	A	A	A	A	4.79503	3.89606	5.07292	6.00472	2.414	7.83933	5.95332	5.80162	3.8354	4.35048	4.80913	4.1445	4.05236	6.5575	3.08181	6.02343	4.95065	4.34127	1.77206
LOC388279	238021_s_at	AA954994	Hs.237396	NA	0.00739763	-1.5734	16	0.0140065	P	P	P	P	P	P	P	P	P	P	P	P	P	P	P	P	P	P	P	8.76721	8.17328	8.66578	10.458	6.02136	11.0972	10.1635	10.4354	7.14503	7.37439	9.19073	11.4601	9.33397	10.839	6.22692	9.3248	9.74889	9.18108	9.00972
SLC17A4	1565925_at	Y10204	Hs.282931	solute carrier family 17 (sodium phosphate), member 4	0.00739763	-1.46264	16	0.0140065	A	A	A	A	A	A	A	A	A	A	A	A	A	P	A	A	A	A	A	3.78851	4.49394	2.58208	4.91042	3.02729	1.57476	5.17362	5.09087	4.96441	4.02054	5.65633	3.18948	3.35345	6.23878	3.02374	5.07109	4.81077	3.34025	5.77791
PTP4A1	200730_s_at	BF576710	Hs.227777	protein tyrosine phosphatase type IVA, member 1	0.00739763	-1.25773	16	0.0140065	A	A	A	M	M	A	P	P	P	P	M	A	P	A	A	A	P	P	A	6.11798	5.58597	2.5129	6.62158	5.98293	3.08447	6.91258	6.95918	6.67414	6.51299	6.46912	6.11389	5.77316	6.37729	4.73707	6.44264	6.77672	5.80304	5.14349
DNAJC4	213919_at	AW024467	Hs.172847	DnaJ (Hsp40) homolog, subfamily C, member 4	0.00739763	-1.22021	16	0.0140065	A	A	A	P	A	M	P	M	A	A	P	A	P	A	A	A	P	A	A	6.28215	5.0337	5.87393	6.23615	5.8594	6.18478	6.83748	6.56283	5.48017	3.07796	7.39565	5.74393	6.16497	6.27595	1.6544	6.53971	6.29751	3.92697	5.41682
NA	242457_at	AW451107	NA	NA	0.00739763	-1.21916	16	0.0140065	A	A	A	P	A	A	A	P	A	A	A	A	A	A	A	P	A	A	A	4.98756	5.40951	5.6073	5.9443	5.07684	4.81921	6.0106	5.4318	4.31505	5.24182	5.44897	2.01806	3.09562	5.84238	4.9961	6.6837	6.06137	5.39122	5.68766
FLJ31795	225607_at	AI948491	Hs.349758	NA	0.00739763	-0.860165	16	0.0140065	A	A	A	A	A	A	P	P	A	M	A	P	M	P	P	P	A	A	A	6.62621	7.54779	6.92127	7.81595	8.09706	5.93946	7.97933	7.89766	6.86884	7.62611	7.7574	7.89221	6.86009	8.26463	8.59527	8.35636	8.24877	5.8058	7.49951
UBE2V2	209096_at	U62136	Hs.491695	ubiquitin-conjugating enzyme E2 variant 2	0.00739763	-0.807012	16	0.0140065	P	P	P	P	P	P	P	P	P	P	P	P	P	P	P	P	P	P	P	6.82681	7.1066	6.08292	7.5797	7.22434	7.57827	8.82628	7.97758	7.4934	6.56013	7.91726	7.30454	8.0994	7.93912	8.73043	8.02788	8.15998	6.96969	6.72121
PAFAH1B1	200816_s_at	NM_000430	Hs.77318	platelet-activating factor acetylhydrolase, isoform Ib, alpha subunit 45kDa	0.00739763	-0.42153	16	0.0140065	A	A	P	A	A	P	P	P	A	M	M	P	A	P	P	M	P	A	P	6.14276	6.5137	7.16977	7.70701	7.19917	7.41912	7.8226	7.20708	6.33277	7.13291	7.37858	7.14877	6.91864	7.35565	8.41519	7.32915	7.601	7.12131	7.17614
TPM4	235922_at	AW629304	Hs.466088	tropomyosin 4	0.00850842	2.33078	16	0.0158679	A	A	A	A	A	A	A	A	A	A	A	A	A	A	A	A	A	A	A	6.35952	2.48429	1.57963	1.8739	1.42053	5.45933	0.877382	1.34881	4.62953	3.35534	5.74249	5.90699	1.08831	2.24014	3.32946	1.39129	1.33712	5.8622	2.73128
KIAA1970	225993_at	AL520723	Hs.3459	NA	0.00850842	1.52868	16	0.0158679	A	A	A	A	A	A	A	A	A	A	A	A	A	A	A	A	A	A	A	5.99859	6.72157	6.3686	5.33695	5.77397	6.68955	5.09988	5.22284	3.12034	6.50146	6.74669	6.03289	5.01271	2.30753	6.31094	3.9989	5.2773	6.6979	6.92496
C20orf166	232892_at	AL449263	Hs.86507	chromosome 20 open reading frame 166	0.00850842	1.23677	16	0.0158679	A	A	A	A	A	A	A	A	A	A	A	A	A	A	A	A	A	A	A	4.48348	4.42422	5.27645	2.72898	3.79597	4.41832	3.06734	3.44952	3.72792	6.55967	3.82373	5.0609	3.5933	3.18378	4.07495	3.15816	3.67922	3.82742	4.75689
NA	235474_at	AI241810	NA	NA	0.00850842	0.952228	16	0.0158679	A	A	A	P	A	P	A	A	P	A	A	A	A	A	P	A	P	A	A	6.51814	6.68644	5.63102	6.18034	6.32487	7.21448	4.79317	5.76062	6.67675	6.40097	6.48793	6.50259	5.89635	4.23929	7.09467	6.32254	6.19998	6.66186	6.85742
RNU68	1566403_at	Y11162	Hs.534405	RNA, U68 small nucleolar	0.00206044	-1.8774	14	0.00563114	A	A	A	P	A	A	P	A	A	A	P	A	A	P	A	A	A	A	A	5.64557	2.44581	2.09653	6.23307	2.23741	4.8129	6.61063	5.5573	1.64098	4.67013	6.34679	3.68736	1.86907	5.92125	4.89526	5.28205	5.51863	5.84667	5.49906
SLC2A3	202499_s_at	NM_006931	Hs.210227	solute carrier family 2 (facilitated glucose transporter), member 3	0.00206044	-1.87318	14	0.00563114	P	P	P	P	P	P	P	P	P	P	P	P	P	P	P	P	P	P	P	9.671	7.6757	8.12316	8.86504	5.95684	6.21191	9.00113	10.0431	7.94921	7.48634	8.2372	6.74042	6.07785	8.14747	6.64191	10.599	10.7251	10.1433	9.05906
CCDC6	225010_at	AK024913	Hs.327068	coiled-coil domain containing 6	0.00206044	-1.59811	14	0.00563114	A	P	A	A	A	A	A	A	A	A	P	A	A	A	A	A	A	P	A	2.94581	6.80001	1.98397	5.5719	1.38793	4.72965	6.28409	5.41502	4.40087	2.87943	7.73704	4.55504	2.97409	5.35766	1.69694	4.61269	6.99676	7.1375	4.17889
SULF1	212354_at	BE500977	Hs.409602	sulfatase 1	0.00206044	-1.27325	14	0.00563114	A	A	P	P	A	A	M	P	P	A	P	A	A	A	A	P	P	P	P	7.79942	7.21222	7.64802	9.10106	4.96959	6.62001	8.43634	8.98944	7.56876	4.92817	8.33288	6.60911	6.52479	7.68128	6.59363	8.66606	8.16215	10.0946	9.12532
PPEF1	206547_s_at	NM_006240	Hs.211589	protein phosphatase, EF hand calcium-binding domain 1	0.00206044	-1.25023	14	0.00563114	A	A	A	A	A	A	A	A	A	A	A	A	A	A	A	A	A	A	A	6.15898	5.41924	5.07906	5.87809	5.10118	6.15772	6.22385	6.34659	4.51846	3.06702	6.15053	3.91582	3.47128	5.80984	2.93932	5.73245	6.5071	6.47577	4.3715
NA	221181_at	NM_025062	NA	NA	0.00206044	-1.22668	14	0.00563114	A	A	A	A	A	A	A	A	A	A	A	A	A	A	A	A	A	A	A	4.3068	3.72487	2.62041	4.59408	3.16397	3.05968	4.32665	6.17201	3.58103	3.59758	4.10247	2.86214	3.46579	3.78578	3.0593	6.34434	3.96901	4.12553	5.63263
NA	234252_at	AK000853	NA	NA	0.00206044	-1.06364	14	0.00563114	A	A	A	A	A	A	A	P	A	A	P	A	A	A	A	A	A	A	A	5.69933	5.13721	3.64514	5.67588	3.31323	5.08366	6.21862	5.63535	4.6494	3.62312	5.95481	3.69644	4.39661	5.17755	5.19397	5.44157	5.68482	5.34263	3.74371
NA	1556734_at	AK027238	NA	NA	0.00206044	-1.01891	14	0.00563114	A	A	A	A	A	A	A	A	A	A	A	A	A	A	A	A	P	P	A	5.24329	5.02532	4.4136	5.84059	5.25485	6.2641	6.43962	6.72223	4.22264	4.24352	6.3202	5.65071	4.77835	6.33408	5.48931	5.49467	6.43699	6.36228	4.23375
LOC146909	241569_at	BF197694	Hs.135094	NA	0.00206044	-1.01417	14	0.00563114	P	P	P	P	A	P	P	P	A	A	P	M	P	P	P	P	P	P	A	5.9571	7.81667	6.30304	7.48027	6.36277	6.09764	7.82362	7.57626	6.0758	6.74635	7.54186	6.0285	6.77237	8.84137	7.39916	7.35417	6.84637	6.96673	6.24559
ARF3	200011_s_at	NM_001659	Hs.119177	ADP-ribosylation factor 3	0.00206044	-0.722274	14	0.00563114	M	P	P	P	A	P	A	P	P	P	P	A	P	M	A	P	P	P	A	6.39464	6.30538	6.8945	7.4254	4.75314	7.44113	6.93157	6.92364	6.83823	6.6489	6.96779	5.35845	6.0465	6.90063	6.02936	7.34822	7.90372	7.77423	7.26344
KCNS3	205968_at	NM_002252	Hs.414489	potassium voltage-gated channel, delayed-rectifier, subfamily S, member 3	0.00206044	-0.69835	14	0.00563114	A	A	A	P	A	A	A	A	A	A	P	P	A	A	A	P	A	A	M	3.6287	8.64898	4.01139	7.56368	4.59281	5.91704	6.47558	6.52366	6.43565	5.8338	7.63216	5.97797	6.17824	6.4857	6.19806	6.69877	6.91352	7.1792	6.78609
ANAPC11	226414_s_at	BG180679	Hs.534385	APC11 anaphase promoting complex subunit 11 homolog (yeast)	0.00206044	-0.655472	14	0.00563114	P	P	P	P	P	A	P	P	P	P	P	P	P	P	M	A	P	P	P	9.16346	8.74772	8.74547	9.68874	8.59984	7.88164	9.33437	9.72812	7.90047	8.74358	9.39455	8.54235	8.54898	8.99708	8.61382	9.35247	9.11503	9.23001	9.16788
DUSP3	201536_at	AL048503	Hs.181046	dual specificity phosphatase 3 (vaccinia virus phosphatase VH1-related)	0.00206044	-0.575348	14	0.00563114	P	P	P	P	A	P	A	P	P	M	P	A	A	A	P	P	P	P	A	7.84834	7.2158	6.79906	7.41725	5.96713	7.32485	7.64912	8.5471	6.86289	6.08095	9.03637	6.53129	6.9626	7.26649	6.71674	7.28955	8.04524	8.76265	6.54374
CFH	213800_at	X04697	Hs.2637	complement factor H	0.00279362	-2.70298	14	0.00800389	P	P	A	P	A	A	P	P	P	A	A	A	A	A	A	P	P	P	P	7.32868	7.38366	6.41169	8.42064	3.0257	2.78208	8.28242	7.7473	7.07492	1.98327	5.67883	5.67066	1.29338	7.18696	6.27839	9.53071	8.25045	8.33635	8.68697
IL8	211506_s_at	AF043337	Hs.624	interleukin 8	0.00279362	-2.10216	14	0.00800389	A	A	A	A	A	A	A	P	A	A	A	A	A	A	A	P	A	A	A	5.46164	3.09911	3.07981	5.32535	2.76274	2.31974	3.45682	6.8586	2.67057	5.76204	1.75912	3.43009	1.27254	4.59951	5.51881	7.7673	5.85925	6.41868	2.49516
MGC26989	1558834_s_at	AL832216	Hs.514662	NA	0.00279362	-1.91855	14	0.00800389	A	A	A	A	A	A	A	A	A	A	A	A	A	A	A	A	A	A	A	1.61147	6.00798	2.90527	5.54921	1.38045	5.53051	5.11166	5.32677	1.43043	2.86513	1.8362	5.38527	0.724971	4.5262	1.7367	4.50977	5.17594	5.76623	3.31064
C7orf30	230516_at	BF062037	Hs.87385	chromosome 7 open reading frame 30	0.00279362	-1.87586	14	0.00800389	A	A	A	P	A	A	A	A	A	A	A	A	A	M	A	A	P	A	A	5.5752	4.26798	1.61128	5.97413	2.53856	5.05823	4.785	4.55824	4.30333	6.02762	0.483118	1.72007	3.01684	5.59496	1.89157	4.67071	5.46624	4.58226	1.81116
EPHA5	215664_s_at	X95425	Hs.479853	EPH receptor A5	0.00279362	-1.84736	14	0.00800389	A	A	A	A	A	A	A	A	A	A	A	P	A	A	A	A	M	A	A	5.21464	3.58843	1.04028	4.65335	4.60285	4.4876	4.69427	5.31709	1.30309	1.07221	1.06841	5.40354	3.773	5.77587	4.99156	6.34556	5.42025	5.32262	3.89665
NRL	206597_at	NM_006177	Hs.89606	neural retina leucine zipper	0.00279362	-1.65056	14	0.00800389	A	A	A	A	A	A	A	A	A	A	A	A	A	A	A	A	A	A	A	4.03193	3.33862	1.79002	5.07715	2.80805	2.71391	5.4282	4.92948	2.70679	2.13656	3.03663	1.54366	2.43064	4.60797	2.36191	3.13205	4.12487	3.60159	5.19179
MAP3K7IP2	1565889_at	AF075067	Hs.269775	mitogen-activated protein kinase kinase kinase 7 interacting protein 2	0.00279362	-1.53317	14	0.00800389	A	A	A	A	A	A	P	A	A	A	A	A	A	A	A	A	A	A	A	3.15735	0.562527	1.6829	4.10451	3.13431	4.49939	5.32426	5.35259	1.46615	5.18151	1.7314	1.25994	3.26832	3.74651	3.15356	4.85186	4.06662	5.8424	4.59617
SULT1B1	207601_at	NM_014465	Hs.129742	sulfotransferase family, cytosolic, 1B, member 1	0.00279362	-1.10376	14	0.00800389	P	P	P	P	A	A	P	P	A	A	A	A	A	P	A	A	A	A	A	7.48799	6.67979	6.13799	6.51431	3.50873	5.97894	6.22437	6.81341	5.79032	6.49424	5.91366	5.43897	4.2236	7.18962	2.90534	7.08799	6.52592	6.42123	6.10752
ANTXR2	225524_at	AU152178	Hs.162963	anthrax toxin receptor 2	0.00279362	-1.00311	14	0.00800389	P	P	P	P	P	P	P	P	P	A	A	A	P	P	P	M	P	P	P	7.61764	7.81719	7.32807	8.76068	7.17674	7.38176	8.82118	7.63627	6.98347	6.1661	6.5048	4.69849	6.65599	7.56803	6.85599	7.66925	7.43784	7.47499	8.06706
GRIP2	228754_at	BG150485	Hs.517819	glutamate receptor interacting protein 2	0.00279362	-0.905707	14	0.00800389	M	P	P	P	M	P	P	P	P	P	P	P	A	P	P	P	P	P	P	7.4515	7.44353	8.17271	8.24748	6.96035	7.9816	8.18086	9.75671	7.65315	8.81241	6.91667	8.59446	7.39991	8.82528	6.88684	8.35199	8.62479	8.20566	8.38578
DFFA	203277_at	NM_004401	Hs.484782	DNA fragmentation factor, 45kDa, alpha polypeptide	0.00279362	-0.848099	14	0.00800389	A	P	P	P	M	A	P	P	P	P	P	P	A	P	P	P	P	P	P	7.46871	7.34146	6.81699	8.09819	6.59402	7.19176	7.63416	9.1788	6.44289	7.83291	7.31829	7.67475	5.97508	7.47135	6.96493	7.63022	8.15073	8.21667	7.49041
RASSF5	223322_at	BC004270	Hs.497579	Ras association (RalGDS/AF-6) domain family 5	0.00279362	-0.837091	14	0.00800389	P	M	P	P	A	A	P	P	A	P	A	A	P	P	P	P	P	P	P	8.94847	8.45897	7.92992	7.94339	6.62228	5.78892	7.96238	8.53728	5.96197	7.36452	6.85782	7.48645	7.11791	7.99107	6.70871	9.17151	8.15359	8.88716	8.79639
LOC388397	224686_x_at	AA045233	Hs.528473	NA	0.00279362	-0.796808	14	0.00800389	P	P	P	P	P	P	P	P	P	P	P	P	P	P	P	P	P	P	P	9.31651	9.39871	7.29579	9.12373	7.71729	9.59487	9.15712	9.42848	8.90197	8.79792	8.47745	8.00046	8.98674	9.50293	8.01614	9.89922	9.5979	9.21661	8.79135
NA	232605_s_at	AA226334	NA	NA	0.00279362	-0.663374	14	0.00800389	A	A	A	A	A	A	M	A	A	A	A	A	A	A	A	A	A	A	A	4.63945	5.6217	5.24279	5.49326	5.25772	4.51183	5.78081	6.20334	5.35505	5.71484	5.39728	5.48005	5.04856	6.02319	5.87104	6.01264	5.94744	6.01062	4.05665
ARHGAP22	1560821_at	BG122789	Hs.435063	Rho GTPase activating protein 22	0.00279362	-0.641904	14	0.00800389	P	A	P	P	A	A	A	P	A	P	A	A	A	A	P	A	P	A	A	5.99289	5.50998	5.1824	6.14569	5.80136	4.44134	6.11647	6.66003	4.18665	7.01614	4.96216	5.22759	5.71812	6.09322	6.52559	6.06219	5.87569	5.88636	5.27014
C6orf49	223516_s_at	AF216754	Hs.525899	chromosome 6 open reading frame 49	0.00279362	-0.639726	14	0.00800389	A	P	A	A	A	P	P	M	A	A	A	A	A	P	P	P	A	P	A	7.11124	7.18194	5.90537	6.93183	6.41727	6.58775	6.89955	6.79475	5.28001	5.20193	5.33753	6.16625	6.19016	7.022	6.57711	7.14729	6.91487	7.05722	7.04205
LEPROTL1	202594_at	NM_015344	Hs.146585	leptin receptor overlapping transcript-like 1	0.00279362	-0.616594	14	0.00800389	A	P	A	P	P	P	P	P	A	P	P	A	A	P	P	P	P	P	A	5.67926	6.25326	5.30622	7.22463	6.4429	7.2861	6.76905	6.93139	5.87878	6.94271	6.39968	6.49502	5.92339	7.58131	7.19838	6.71226	6.74929	7.2062	5.90293
LOC440892	235536_at	AI640483	Hs.142074	NA	0.00279362	-0.495365	14	0.00800389	P	P	P	P	P	P	P	P	P	P	P	P	P	P	P	P	P	P	P	8.96621	7.89614	7.78379	8.07091	7.52844	7.18052	8.91791	8.23377	6.883	8.10447	6.18675	7.98747	7.91177	8.11775	7.59223	7.99279	8.06245	8.32797	8.23521
NA	1553538_s_at	NM_173704	NA	NA	0.00279362	-0.406781	14	0.00800389	P	P	P	P	P	P	P	P	P	P	P	P	P	P	P	P	P	P	P	13.4436	12.5276	13.7532	14.1426	13.7506	15.1262	14.629	13.8995	13.5226	14.1298	13.1846	13.8281	13.6156	14.026	14.1159	13.8969	14.2309	14.5341	12.9672
NA	230680_at	AA460967	NA	NA	0.00346044	-1.97515	14	0.0101628	A	A	A	A	A	A	P	A	A	A	A	P	A	P	A	A	A	A	A	1.93113	5.99774	1.14091	3.5222	1.10368	2.03991	6.27512	4.68051	3.41192	1.55022	5.35173	5.88568	0.994773	6.9771	1.40419	3.95027	4.52466	2.88513	5.47416
FLJ10292	218894_s_at	NM_018048	Hs.104650	NA	0.00346044	-1.81902	14	0.0101628	A	A	A	A	A	A	M	A	A	A	A	A	A	A	A	A	A	A	A	2.31238	6.3837	2.10818	5.77321	2.38297	5.57749	6.67577	5.32321	2.04295	6.40306	5.72853	4.5872	3.76959	5.88634	4.39515	5.26801	6.02356	2.71651	3.67022
CDC14A	243640_x_at	AI084024	Hs.533582	CDC14 cell division cycle 14 homolog A (S. cerevisiae)	0.00346044	-1.81219	14	0.0101628	P	A	A	A	A	A	A	A	A	A	A	M	A	M	A	A	P	A	A	6.90309	5.93551	3.10467	7.04289	2.98079	5.54746	6.47647	6.52366	4.41235	3.63635	6.35341	6.41936	3.97326	7.60216	5.60731	7.14774	5.75628	4.0112	5.41339
ZNF471	211923_s_at	AF352026	Hs.230188	zinc finger protein 471	0.00346044	-1.80826	14	0.0101628	A	A	A	A	A	A	A	A	A	A	A	A	A	A	A	A	A	A	A	1.64426	1.50725	3.40941	4.65594	3.69884	5.23722	4.87373	6.22935	3.30627	3.69908	5.56328	6.37889	3.75154	5.78682	5.88301	5.45715	5.66539	1.16706	2.02802
IL27	1552995_at	NM_145659	Hs.528111	interleukin 27	0.00346044	-1.76821	14	0.0101628	A	A	A	A	A	A	A	A	A	A	A	A	A	A	A	A	A	A	A	5.48015	3.96467	3.50312	6.33448	2.77531	4.78278	4.15391	5.85318	2.40358	3.94628	7.20046	2.75702	3.53081	4.40028	4.79387	6.77157	6.97067	2.91795	3.67285
NA	240742_at	AI218924	NA	NA	0.00346044	-1.44256	14	0.0101628	A	A	A	A	A	A	A	A	A	P	A	A	A	A	A	A	A	A	A	6.24329	7.32261	5.26584	6.1201	5.58798	3.60493	6.04259	6.12948	4.70501	6.58008	6.444	3.87227	2.87243	6.30167	2.11379	7.04608	6.29937	3.30004	5.53625
NA	240076_at	AW249634	NA	NA	0.00346044	-1.35337	14	0.0101628	A	A	A	A	A	A	A	P	A	A	A	A	A	A	A	A	A	A	A	3.04737	3.36676	4.06248	4.40464	4.18458	3.8655	4.36308	5.13878	1.84026	5.70363	5.50164	5.06384	2.72722	5.68169	4.70144	6.3494	5.76239	3.77326	3.2515
CCND3	201700_at	NM_001760	Hs.534307	cyclin D3	0.00346044	-1.33417	14	0.0101628	M	P	P	A	A	P	P	P	A	A	P	A	A	P	A	P	A	A	A	8.05607	7.75407	6.73012	6.91258	4.85523	8.03315	6.9244	7.23281	4.28075	4.51285	7.48266	4.20098	6.25993	7.79767	3.75082	8.37947	7.40274	6.85715	6.62296
TRPM4	219360_s_at	NM_017636	Hs.467101	transient receptor potential cation channel, subfamily M, member 4	0.00346044	-1.26922	14	0.0101628	A	A	A	A	A	A	A	A	A	A	A	M	A	A	A	A	A	A	A	4.01497	5.27194	5.1985	5.83316	2.68026	6.91852	5.7098	5.81639	4.33713	4.76853	6.31211	6.36473	3.84185	7.26974	5.33599	6.35104	5.28184	3.22344	3.79976
PRDX2	201006_at	NM_005809	Hs.432121	peroxiredoxin 2	0.00346044	-1.14198	14	0.0101628	A	A	A	A	A	A	A	A	A	A	P	P	A	A	A	A	A	A	A	6.69001	4.15698	4.7486	5.91948	4.99167	6.33813	6.53989	6.21583	4.98913	3.61336	7.0394	6.7499	4.2298	6.29816	5.01692	7.68013	6.0729	4.63763	5.85993
NA	1563032_at	BC040843	NA	NA	0.00346044	-0.978318	14	0.0101628	A	A	A	A	A	A	A	A	A	A	A	A	A	A	A	A	A	A	A	5.05619	3.11269	1.91767	5.39626	-0.176196	0.289079	2.6891	2.77695	1.80851	6.52665	2.9775	0.54856	2.12724	2.7103	2.34229	2.96699	2.73205	0.94591	1.56102
MRPS35	217942_at	NM_021821	Hs.311072	mitochondrial ribosomal protein S35	0.00346044	-0.410748	14	0.0101628	P	P	P	P	P	P	P	P	P	P	P	P	P	P	P	P	P	P	P	7.88079	8.13975	7.93462	8.03524	7.8303	7.88229	8.11254	8.5885	7.64512	8.78832	8.07249	7.57291	7.61569	8.12777	8.46231	8.47251	7.94631	6.93749	6.67774
NTRK2	221796_at	AA707199	Hs.494312	neurotrophic tyrosine kinase, receptor, type 2	0.00359843	3.26122	14	0.00993221	P	A	P	P	P	P	A	A	P	A	P	P	P	A	P	A	P	P	P	7.30658	3.55545	8.47188	6.6498	9.85053	7.90012	2.35774	2.67264	10.3519	5.51168	6.21576	7.35846	9.88214	5.29936	11.2043	4.52395	6.1969	5.78917	9.0155
TPTEps1	1556876_s_at	BC041842	NA	NA	0.00359843	2.01479	14	0.00993221	A	A	P	P	A	A	A	A	A	A	A	A	A	A	A	A	A	A	A	5.29805	1.50886	6.48104	6.07005	5.12216	5.60897	0.0636474	1.99202	5.44273	3.06674	5.01519	5.13105	5.33131	1.2108	6.13123	4.40554	3.07346	3.25251	5.23603
FGF18	231382_at	AI798863	Hs.87191	fibroblast growth factor 18	0.00359843	1.66334	14	0.00993221	P	A	P	P	P	P	P	P	P	P	A	P	P	M	P	A	P	A	P	7.86909	6.07815	10.1858	8.50501	11.5702	9.26918	6.46264	6.2251	10.0717	9.72102	4.3226	8.39895	11.0911	7.38178	11.0807	6.65715	7.31649	6.8249	7.32778
KAZALD1	217511_at	W28828	Hs.512762	Kazal-type serine protease inhibitor domain 1	0.00359843	1.58517	14	0.00993221	P	M	A	A	M	A	A	A	A	A	A	A	A	A	P	A	A	A	P	8.19755	7.299	8.11376	7.60527	8.25495	8.10069	5.02678	5.10491	7.67706	6.78169	6.91193	8.24653	8.15317	7.59026	7.90323	6.78098	4.67005	6.99713	7.65673
DSG4	1561330_at	BC039098	Hs.407618	desmoglein 4	0.00359843	1.49186	14	0.00993221	A	A	A	A	A	A	A	A	A	A	A	A	A	A	A	A	A	A	A	4.52562	4.89822	3.22737	4.73055	4.19357	1.76016	0.536698	2.06077	4.21092	3.26985	1.59272	2.27651	2.29781	1.03839	3.92186	1.32122	0.0478171	1.22668	3.08643
NA	237803_x_at	AA455236	NA	NA	0.00359843	1.38859	14	0.00993221	P	A	P	P	P	M	P	P	P	P	P	P	P	A	P	A	P	P	P	6.85265	6.78285	6.92603	7.51065	7.68975	5.72521	5.99851	6.70707	7.02857	6.97586	6.60037	8.38175	7.16161	2.25565	8.26798	6.66223	5.22356	6.52182	7.5788
KRTAP4-15	234683_at	AJ406945	Hs.307014	keratin associated protein 4-15	0.00359843	1.34732	14	0.00993221	A	A	A	A	A	A	A	A	A	A	A	A	A	A	A	A	A	A	A	5.2126	5.7136	6.52511	5.02142	5.27499	3.07395	3.77038	3.6474	5.10474	6.14874	3.75163	5.5533	6.14143	2.48552	4.68505	3.75388	4.39191	4.06077	6.25537
SSH3	219919_s_at	NM_018276	Hs.29173	slingshot homolog 3 (Drosophila)	0.00359843	1.31174	14	0.00993221	A	A	A	A	A	P	A	A	A	A	A	A	M	A	A	A	A	A	P	8.19506	7.45731	6.94671	7.68833	7.44933	7.60357	6.05459	4.77963	7.41066	6.81434	4.6928	7.53184	7.84827	6.23056	6.45743	5.77855	4.21759	5.7528	8.18259
WNT11	206737_at	NM_004626	Hs.108219	wingless-type MMTV integration site family, member 11	0.00359843	1.2954	14	0.00993221	A	A	P	P	A	A	A	A	A	A	A	A	M	A	A	A	A	A	A	4.1366	6.59651	7.22225	7.13726	6.52918	6.03723	2.95068	4.45605	5.87949	7.25931	4.01615	4.83643	7.53437	4.87414	6.84107	4.11601	4.39873	4.62888	5.84401
CKLFSF4	224998_at	AK000855	Hs.325825	chemokine-like factor super family 4	0.00359843	1.21698	14	0.00993221	A	A	A	A	P	P	A	A	A	A	A	M	P	A	A	A	A	A	A	6.46293	7.03829	6.03227	5.95691	6.99834	7.67515	2.78587	5.51698	5.91769	7.27323	4.70605	6.59928	5.90704	4.38817	5.52901	5.88901	5.63714	5.67853	5.38007
NAGLU	215880_at	AI364950	Hs.50727	N-acetylglucosaminidase, alpha- (Sanfilippo disease IIIB)	0.00359843	1.17869	14	0.00993221	A	A	A	A	A	A	A	A	A	A	A	A	A	A	A	A	A	A	A	5.99192	2.32181	4.51632	2.57019	2.89812	1.78486	1.54359	1.32324	3.03853	2.52492	2.15047	2.58878	5.36652	2.00887	2.49603	2.37163	1.82817	2.27723	2.59981
POLI	219317_at	NM_007195	Hs.438533	polymerase (DNA directed) iota	0.00359843	1.10255	14	0.00993221	A	A	P	P	P	A	A	A	A	A	A	P	A	A	A	A	A	A	A	2.40849	5.77292	6.06291	5.9607	6.17283	5.87781	5.52947	1.96745	5.62511	6.65598	4.49244	5.86402	6.17982	3.51534	5.67353	3.02504	5.08414	2.64276	5.2491
TGFBR3	204731_at	NM_003243	Hs.482390	transforming growth factor, beta receptor III (betaglycan, 300kDa)	0.00359843	1.03025	14	0.00993221	P	P	P	P	P	P	P	P	P	A	P	P	P	P	P	A	P	P	P	10.9962	9.91845	10.9971	11.1713	10.4344	8.32814	8.53222	8.65222	10.3851	6.30079	8.79052	9.18522	10.7189	9.027	10.3488	6.72522	8.66727	9.04646	12.2897
NUMB	207545_s_at	NM_003744	Hs.509909	numb homolog (Drosophila)	0.00359843	0.971613	14	0.00993221	A	A	P	M	P	P	A	A	P	A	A	P	A	A	A	A	A	M	P	5.83254	4.54009	6.41553	5.97478	5.6687	5.63979	4.87286	3.97767	5.99437	4.01911	3.93325	5.5805	6.22352	3.05208	6.06519	5.03643	4.20691	4.97796	6.50203
LIPC	1562038_at	AK091917	Hs.188630	lipase, hepatic	0.00359843	0.849132	14	0.00993221	A	A	A	A	A	A	A	A	A	A	A	A	A	A	A	A	A	A	A	5.46757	4.04138	4.60631	4.66618	4.51485	4.44905	2.07954	3.56449	4.17892	4.97599	3.97177	2.69502	5.42903	3.27689	4.24393	3.85008	3.80454	3.52341	4.9652
CACNG4	231737_at	NM_014405	Hs.514423	calcium channel, voltage-dependent, gamma subunit 4	0.00359843	0.827364	14	0.00993221	A	A	A	A	A	A	A	A	A	A	A	A	A	A	A	A	A	A	A	4.67621	5.42087	5.14085	5.73012	5.00901	5.5221	3.37424	3.48268	4.97694	5.64816	3.16604	5.14357	5.13902	3.44204	3.21102	3.46487	3.00897	2.31808	4.1402
LOC55831	215250_at	AU147317	Hs.475392	NA	0.00359843	0.782003	14	0.00993221	P	M	P	P	P	P	P	P	P	P	P	P	P	P	P	A	P	P	P	8.52477	8.71219	9.6797	8.86419	10.2004	8.69367	7.77527	8.03404	8.48562	9.53102	8.19378	7.81447	9.4236	8.11494	9.88405	7.60692	7.89476	7.74836	7.90302
C20orf112	225224_at	AL034550	Hs.516977	chromosome 20 open reading frame 112	0.00359843	0.665274	14	0.00993221	A	A	P	A	A	A	P	A	A	A	M	P	P	M	A	P	A	A	P	8.08691	7.873	9.11877	7.8992	7.94428	8.02691	7.42549	6.39014	8.00889	8.56383	7.40044	8.47906	8.38184	7.35246	7.09232	7.87586	7.81622	7.67496	8.97599
GTF3C2	204366_s_at	NM_001521	Hs.75782	general transcription factor IIIC, polypeptide 2, beta 110kDa	0.00359843	0.53123	14	0.00993221	A	A	P	M	P	P	P	P	P	P	A	P	P	P	P	P	A	A	P	8.94637	8.98743	9.25211	9.87832	9.18007	9.0909	8.79671	7.99431	9.51626	9.49309	8.53588	9.33891	9.27762	8.13987	9.03927	8.49104	8.49657	9.02177	9.45275
KIF21A	226003_at	AB051495	Hs.374201	kinesin family member 21A	0.00359843	0.525439	14	0.00993221	P	A	P	P	P	A	P	A	P	A	A	A	P	A	A	A	A	A	P	5.9937	5.30066	7.8027	6.68468	6.42979	5.09525	5.80281	4.48898	7.36357	6.22904	3.13878	5.93478	7.40386	5.1186	6.46359	5.84229	4.22062	3.0352	6.31542
GTF3C3	222604_at	AI608833	Hs.470996	general transcription factor IIIC, polypeptide 3, 102kDa	0.00359843	0.510986	14	0.00993221	P	P	P	P	P	P	P	P	P	P	P	P	P	A	P	M	P	P	A	7.13169	6.98863	7.73397	7.52432	7.87298	7.45496	7.02804	7.10921	7.75345	8.40646	6.99105	7.97324	7.80575	7.14512	7.66564	6.64302	6.66359	6.73364	7.37684
KIAA1704	220171_x_at	NM_018559	Hs.507922	KIAA1704	0.00359843	0.494319	14	0.00993221	A	A	A	P	P	P	M	A	P	M	A	P	P	A	P	A	A	A	A	7.05362	5.54394	6.67725	6.98572	7.65939	7.28246	6.46224	5.8058	7.30598	7.15908	5.52077	7.68809	7.39468	6.27949	7.65432	6.50325	5.30166	4.72911	5.65678
LOC399959	225381_at	AW162210	Hs.411391	NA	0.00359843	0.46867	14	0.00993221	A	A	P	P	P	P	P	M	P	P	A	P	P	P	P	P	M	P	P	5.91919	6.1284	8.33811	8.62727	8.89752	9.37751	7.7176	7.27305	9.43732	9.97457	7.12611	8.57291	8.30069	7.06729	8.21347	7.50634	7.79142	7.00583	8.43083
NDUFC2	222521_x_at	AL040789	Hs.407860	NADH dehydrogenase (ubiquinone) 1, subcomplex unknown, 2, 14.5kDa	0.00359843	0.45306	14	0.00993221	A	A	A	A	A	A	A	M	A	A	A	A	A	A	A	A	A	A	A	7.43259	8.18287	8.45637	8.55466	8.5461	7.74149	7.69998	7.9322	8.07793	8.83972	7.38209	8.37554	8.32178	7.69234	8.20766	7.50962	7.25308	7.71902	9.66405
YPEL5	217783_s_at	NM_016061	Hs.515890	yippee-like 5 (Drosophila)	0.00359843	0.403872	14	0.00993221	P	P	P	P	P	P	P	P	P	P	P	P	P	P	P	P	P	P	P	8.73728	9.63178	10.0605	11.2471	10.6878	10.0641	9.85846	9.15413	10.7232	10.5608	9.3075	10.5323	10.3338	9.36071	10.078	9.40157	9.2196	10.009	10.7144
ARFGEF1	236742_at	AA132172	Hs.411848	ADP-ribosylation factor guanine nucleotide-exchange factor 1(brefeldin A-inhibited)	0.00359843	0.309624	14	0.00993221	P	A	P	P	P	P	P	P	P	P	P	P	P	A	P	M	P	P	P	7.60948	6.48596	7.16947	7.72132	7.92929	7.51063	6.73476	6.51949	7.64525	6.66611	7.04758	7.63913	7.16911	6.78878	7.85149	7.16518	7.0155	6.93695	7.24557
RECQL4	213520_at	NM_004260	NA	RecQ protein-like 4	0.00442221	-2.22749	14	0.0133836	A	A	A	A	A	A	A	P	A	A	A	A	A	P	A	P	A	A	A	4.29027	4.49103	3.24618	4.25833	2.29589	6.47364	6.6696	7.20453	4.2393	4.02961	4.23221	2.68002	3.23599	6.9521	5.65876	7.63562	4.26725	3.16805	3.14116
FLJ10707	1569106_s_at	BI087313	Hs.288164	NA	0.00442221	-1.02214	14	0.0133836	A	A	A	A	A	A	A	A	A	A	A	A	A	A	A	A	A	A	A	6.29427	4.78056	4.03423	5.73167	2.50734	5.29359	5.21135	5.69664	5.13211	2.63545	2.21005	6.96884	4.29907	5.92868	6.94304	5.67066	5.6135	5.12268	3.83795
DJ122O8.2	226919_at	AA447709	Hs.483841	NA	0.00442221	-0.65158	14	0.0133836	P	P	P	P	P	P	P	P	P	A	P	P	P	P	P	P	P	P	P	8.95691	8.12244	7.04568	8.03564	7.77044	7.90087	8.30081	9.10147	7.72191	7.65927	7.26847	8.27526	6.91142	8.85883	8.07211	8.10795	7.96364	7.24782	7.70826
ZBTB2	226284_at	BF111616	Hs.520073	zinc finger and BTB domain containing 2	0.00442221	-0.588757	14	0.0133836	P	P	P	P	P	P	P	P	P	A	P	P	P	P	P	P	P	P	P	7.93385	6.72876	6.94231	8.03606	6.92327	6.97181	8.46854	7.47907	7.26194	7.06908	6.83541	7.70013	6.44457	7.62459	7.8103	7.26749	7.86498	6.82867	8.16764
IL12B	207901_at	NM_002187	Hs.674	interleukin 12B (natural killer cell stimulatory factor 2, cytotoxic lymphocyte maturation factor 2, p40)	0.00468296	-1.80364	14	0.0101129	A	A	A	A	A	A	A	A	A	A	A	A	A	A	A	A	A	A	A	4.67329	2.35343	4.73159	4.84141	3.12793	1.07375	5.01243	4.57819	3.78945	1.49454	6.09896	0.305994	1.12348	4.91987	4.26983	5.4274	5.81491	5.48825	4.30962
FBXO32	225328_at	N21643	Hs.403933	F-box protein 32	0.00468296	-1.61369	14	0.0101129	A	A	A	A	A	A	A	A	A	A	A	A	A	A	A	A	A	A	A	4.31175	3.82377	4.53184	6.2049	2.44521	3.1603	5.18854	6.54116	5.59828	2.94911	7.80657	5.60629	3.5825	4.80919	1.64125	5.92764	6.33667	5.9332	3.48283
KIAA1126	1556553_at	AL832938	Hs.372492	NA	0.00468296	-1.55149	14	0.0101129	A	A	A	A	A	A	A	A	A	A	A	A	A	A	A	A	A	A	A	5.25054	3.47605	2.43506	5.68022	3.29623	3.40174	6.18837	4.90467	3.24461	3.38797	6.34404	2.54152	6.31294	5.62785	2.08052	6.75439	4.27943	6.36607	4.13563
NA	236743_at	AW070433	Hs.31442	NA	0.00468296	-1.40424	14	0.0101129	A	P	A	A	A	A	A	A	A	A	A	A	A	A	A	A	A	A	A	2.82543	6.35936	5.05784	5.28492	1.58602	2.23458	5.07158	5.35966	3.7913	3.56301	5.64687	1.07999	4.36168	4.53728	3.26765	5.07294	5.84739	5.4376	4.0767
ANLN	222608_s_at	AK023208	Hs.62180	anillin, actin binding protein (scraps homolog, Drosophila)	0.00468296	-1.38222	14	0.0101129	A	P	P	P	P	P	P	P	P	P	P	A	P	P	A	P	P	P	P	6.30703	7.41578	8.51955	8.69298	5.54385	6.06908	9.61983	8.8256	7.04053	7.262	8.26094	5.22074	6.55995	7.81862	6.1444	7.56529	7.79454	8.88285	7.82435
KIAA0892	216927_at	AC003030	Hs.112751	KIAA0892	0.00468296	-1.19657	14	0.0101129	A	A	A	P	A	A	A	A	A	P	P	A	P	A	A	A	P	A	A	3.86215	2.94527	4.79265	6.00547	2.65623	4.90325	5.54121	5.83125	4.25262	6.24563	5.68199	3.04206	5.30856	5.24832	3.76295	5.80453	5.81793	6.23145	4.96531
C9orf3	232270_at	AL137535	Hs.434253	chromosome 9 open reading frame 3	0.00468296	-1.11202	14	0.0101129	A	A	A	P	A	A	P	P	A	A	A	A	A	A	A	A	A	M	A	6.16623	7.77189	4.43001	7.02077	5.93174	6.59591	8.01372	8.40719	6.95079	6.23155	7.954	6.42805	5.97994	6.89857	2.9183	7.39591	6.97192	8.25714	6.79575
STK6	204092_s_at	NM_003600	Hs.250822	serine/threonine kinase 6	0.00468296	-0.961803	14	0.0101129	A	A	M	P	M	A	A	P	A	A	A	A	A	A	A	A	A	A	A	6.96008	7.86779	8.04	7.26736	6.28879	5.33693	8.47659	8.26455	6.70278	7.04907	8.20031	3.02576	7.2272	7.23237	6.70636	7.6713	7.29261	7.54553	6.65631
CAMK2D	224994_at	AA777512	Hs.144114	calcium/calmodulin-dependent protein kinase (CaM kinase) II delta	0.00468296	-0.864818	14	0.0101129	A	A	A	A	A	A	P	A	A	A	A	A	A	A	A	A	P	P	A	4.37709	5.59414	4.10675	5.66223	5.25877	4.8228	6.60388	6.37643	5.64352	4.48834	6.10977	4.65816	7.36074	5.92279	6.31629	6.67269	6.81493	6.92899	5.54008
MTCP1	210212_x_at	BC002600	Hs.6917	mature T-cell proliferation 1	0.00468296	-0.778804	14	0.0101129	A	A	P	P	A	P	P	P	P	A	P	P	P	P	P	P	P	P	A	7.56162	7.98757	8.0645	8.53798	7.1489	6.71995	8.77117	8.5339	7.05106	7.91977	8.31887	8.60077	7.08773	8.07018	7.72493	8.05218	8.83031	8.51613	7.23113
FADS1	208963_x_at	BG165833	Hs.503546	fatty acid desaturase 1	0.00468296	-0.760423	14	0.0101129	A	A	A	A	A	A	A	A	A	A	P	A	A	A	A	A	A	P	A	4.36505	6.43464	6.62489	6.567	5.09023	6.26843	7.34019	7.45355	5.77367	5.89541	8.35397	5.74257	6.07687	6.49644	5.86097	7.11275	6.73248	7.43522	6.54777
NA	241769_at	AW962458	NA	NA	0.00468296	-0.650716	14	0.0101129	P	P	P	P	P	P	P	P	P	P	P	P	P	P	P	P	P	P	P	11.0977	9.36357	10.0725	11.3923	9.60647	9.76285	10.7914	10.2427	10.4412	9.92068	11.925	10.2173	8.95918	11.4137	9.44088	10.7526	10.7486	12.9031	9.40316
SLC25A5	200657_at	NM_001152	Hs.522767	solute carrier family 25 (mitochondrial carrier	0.00468296	-0.601573	14	0.0101129	A	P	P	P	A	A	P	P	A	A	M	A	P	A	A	P	P	P	A	5.84861	7.66152	7.30886	7.85257	7.62073	6.15018	8.87944	8.18432	7.67169	7.72438	8.54564	6.99283	8.22201	7.97986	7.80528	7.98839	8.13501	8.79193	8.04499
RAP1GDS1	209444_at	BC001851	Hs.132858	RAP1, GTP-GDP dissociation stimulator 1	0.00468296	-0.472357	14	0.0101129	P	P	P	P	A	A	P	P	P	P	P	P	P	P	A	A	P	P	P	7.58234	8.14508	7.72246	7.82976	6.10761	6.74707	8.69894	7.78542	7.99089	7.65434	8.35738	7.70385	7.3861	7.72594	7.4364	7.79075	8.19239	8.25543	6.82066
NTRK2	229463_at	R39159	Hs.494312	neurotrophic tyrosine kinase, receptor, type 2	0.00517397	2.2512	14	0.0109861	A	A	P	P	P	A	A	A	P	A	A	A	A	A	P	A	A	A	A	5.30362	3.18399	7.31139	5.27696	7.77509	5.08187	1.50575	4.91953	7.52032	3.79828	5.35719	5.07431	6.98291	3.30648	7.55382	3.15415	3.50879	4.93529	6.3427
PDZRN3	233442_at	AU147500	Hs.434900	PDZ domain containing RING finger 3	0.00517397	1.84159	14	0.0109861	A	P	P	P	P	P	A	A	M	A	P	P	P	A	P	A	A	A	A	6.62415	7.70994	7.85349	7.5522	8.42842	7.84092	6.1794	4.55884	8.014	6.27946	9.07384	7.78303	8.79808	6.30822	8.4729	3.64941	5.50898	5.3047	4.89802
LOC115110	233960_s_at	AU145544	Hs.132272	NA	0.00517397	1.79993	14	0.0109861	A	A	A	A	A	A	A	A	A	A	A	A	A	A	A	A	A	A	A	7.45901	7.06018	6.36263	6.46245	6.37959	3.88815	3.65942	4.09315	6.46639	5.67004	6.82553	6.56942	7.3328	3.89093	5.63268	3.97411	3.91565	5.0209	5.05586
FLJ25530	238003_at	AI885128	Hs.159863	NA	0.00517397	1.67555	14	0.0109861	A	A	A	A	P	A	A	A	A	A	A	A	A	A	M	A	A	A	A	3.70455	5.65617	6.50011	5.61701	7.71549	3.30067	4.5679	5.52502	6.93884	6.46807	6.11396	3.82237	5.80873	1.63013	7.51966	3.6824	2.34427	2.79215	6.06926
TNN	215271_at	BF432086	Hs.156369	tenascin N	0.00517397	1.66658	14	0.0109861	P	A	P	P	P	A	A	A	P	A	A	A	P	A	P	A	P	A	A	6.66957	7.0283	6.86077	6.71717	10.1356	6.46495	6.15116	5.91025	11.1218	6.88219	6.69134	7.22998	7.7749	6.61023	10.8363	4.51538	5.5829	5.16658	5.6919
GYG2	210964_s_at	U94364	Hs.541209	glycogenin 2	0.00517397	1.53865	14	0.0109861	A	A	A	A	A	A	A	A	P	A	A	A	A	A	A	A	A	A	A	5.65842	5.87339	5.26454	5.99713	6.37396	4.23772	3.7044	1.04592	6.64534	5.46237	5.62074	1.1989	4.45898	3.2988	1.58961	1.21069	3.37301	3.0749	4.90847
LOC285331	236735_at	AW341129	Hs.476399	NA	0.00517397	1.4835	14	0.0109861	A	A	M	A	A	A	A	A	A	A	A	A	A	A	A	A	A	A	A	3.70583	3.88347	6.05533	4.2027	5.2058	3.1121	1.29573	2.54113	5.53779	1.88773	4.85962	4.95047	4.41624	2.64644	1.79593	2.91238	1.08982	0.306454	5.39315
GALT	242734_x_at	BF002568	Hs.522090	galactose-1-phosphate uridylyltransferase	0.00517397	1.43577	14	0.0109861	A	A	A	A	A	A	A	A	A	A	A	A	A	A	A	A	A	A	A	4.96885	5.54084	4.46503	3.96442	3.73219	1.14856	1.74765	2.66722	3.56507	4.22911	5.18951	2.14524	4.91522	1.75733	1.74723	2.75347	0.8719	3.21164	3.62416
EB-1	227441_s_at	AW005572	Hs.506458	NA	0.00517397	1.19907	14	0.0109861	A	A	A	A	A	A	A	A	A	A	A	A	A	A	A	A	A	A	A	2.95395	1.00545	3.59537	4.99162	4.727	5.71699	2.20076	0.624919	4.53013	4.18391	3.55037	3.99676	5.12213	2.71227	4.78642	2.66082	1.65161	2.12851	1.44862
FLOT1	213819_s_at	H45696	Hs.179986	flotillin 1	0.00517397	1.15185	14	0.0109861	A	A	A	A	A	A	A	A	A	A	A	A	A	A	A	A	A	A	A	3.52698	4.52576	3.93937	5.03048	4.87788	2.07236	2.69623	3.52283	5.59582	5.76707	6.21547	5.44396	4.65591	3.59385	3.57902	3.49176	2.02187	3.68235	5.19903
NA	237668_at	AA429605	NA	NA	0.00517397	1.14164	14	0.0109861	A	A	A	A	A	A	A	A	A	A	A	A	M	A	A	A	A	A	A	4.33176	1.74109	4.55261	4.38288	5.5254	4.94461	2.09328	3.39324	4.96996	5.11976	5.92364	2.53243	5.33337	3.92389	3.17076	2.59789	2.10421	1.23816	5.53117
ATP6V0A1	1559375_s_at	AV739195	Hs.463074	ATPase, H+ transporting, lysosomal V0 subunit a isoform 1	0.00517397	1.10814	14	0.0109861	P	P	P	A	P	P	M	P	M	P	P	P	P	P	P	P	A	P	P	8.99226	9.37916	9.52284	9.96052	9.73392	8.80064	7.41286	7.98006	9.52721	9.28904	9.72021	10.1836	9.6954	8.66359	8.49602	8.349	7.61213	8.99644	10.3551
LAMA2	1560998_x_at	AF086026	Hs.200841	laminin, alpha 2 (merosin, congenital muscular dystrophy)	0.00517397	0.917839	14	0.0109861	A	A	M	A	A	A	A	A	A	A	A	A	P	A	A	A	A	A	A	2.31041	5.50076	5.51928	5.22806	5.66213	4.63705	4.11071	0.668218	5.03163	5.56396	5.68902	2.35036	5.79003	3.97688	4.87059	3.65159	4.14767	2.96962	3.23384
NOD9	219680_at	NM_024618	Hs.524082	NA	0.00517397	0.829036	14	0.0109861	A	A	A	A	A	A	A	A	A	A	A	A	A	A	A	A	A	A	A	7.76055	7.85298	7.89013	7.57515	7.52598	8.52497	7.39876	7.50179	7.57883	5.65536	8.36101	6.46609	7.97325	6.49625	8.17852	7.51353	3.90888	7.45132	7.07959
BHLHB3	231242_at	R93946	Hs.177841	basic helix-loop-helix domain containing, class B, 3	0.00517397	0.820706	14	0.0109861	A	A	A	A	A	A	A	A	A	P	A	A	A	A	A	A	A	A	A	2.37365	5.88328	5.49468	5.85192	6.08861	2.62594	5.41336	2.70063	5.68307	6.9523	5.57945	5.88712	5.86984	5.19667	6.33456	2.61535	4.79058	4.44129	5.02046
LOC401059	229657_at	BF431989	Hs.551610	NA	0.00517397	0.796236	14	0.0109861	P	P	P	P	P	P	A	A	P	A	A	P	P	P	A	P	M	P	P	7.05946	6.73995	7.44405	7.30726	7.03419	5.51965	2.53878	5.83983	7.57107	2.99512	6.46522	7.57199	6.69128	6.10698	6.39028	6.3463	6.46229	6.27985	7.55875
HOXD4	205522_at	NM_014621	Hs.386365	homeo box D4	0.00517397	0.702012	14	0.0109861	A	A	P	P	P	P	P	P	P	P	P	P	P	A	A	P	A	A	A	7.68049	7.69058	8.73964	8.44774	8.77874	9.32824	7.45062	7.61993	8.01467	9.50553	8.20185	9.40953	8.26693	7.8414	7.73401	7.78351	7.10522	7.76887	8.21199
FLJ11046	236755_at	AW195589	Hs.477003	NA	0.00517397	0.647365	14	0.0109861	A	M	P	P	P	A	P	P	P	P	A	P	P	P	P	A	P	P	P	7.84145	6.65937	8.32315	8.30251	9.33628	7.51191	7.48432	7.1489	7.75071	7.68974	7.77068	8.46029	8.32365	6.47845	8.78236	7.3443	7.48611	7.19013	8.63931
NA	239866_at	AA705933	NA	NA	0.00517397	0.39337	14	0.0109861	A	A	P	P	P	P	P	P	P	P	P	P	P	P	P	P	P	P	P	7.2214	6.72341	7.84365	7.72171	8.39943	8.19573	7.36136	7.37611	7.95793	8.09069	7.98078	7.85904	8.80105	7.564	8.45669	7.63329	7.08535	6.94548	7.57914
NA	239603_x_at	AI082479	NA	NA	0.00517397	0.322323	14	0.0109861	P	P	P	P	P	P	P	P	P	P	P	P	P	P	P	P	P	P	P	9.35558	8.39908	9.44972	9.25516	9.13858	8.59161	8.83446	8.81863	9.30411	9.23338	8.97922	9.97286	9.61389	8.60812	7.90392	8.60364	8.43727	8.15447	9.9679
MMP20	207599_at	NM_004771	Hs.302383	matrix metalloproteinase 20 (enamelysin)	0.00611439	-2.17532	14	0.0117371	A	A	A	A	A	A	A	A	A	A	A	A	A	A	A	A	A	A	A	1.20459	0.917594	2.39424	2.96263	2.04421	1.68202	5.8742	6.45339	1.30202	3.57459	2.29093	3.26018	3.50562	4.21802	2.18384	4.22641	4.27166	5.35682	2.68456
ERBB4	233494_at	AK024204	Hs.390729	v-erb-a erythroblastic leukemia viral oncogene homolog 4 (avian)	0.00611439	-2.00646	14	0.0117371	A	A	A	A	A	A	M	P	A	A	A	A	A	A	A	P	A	A	A	3.61253	3.79385	1.04731	4.46977	5.25024	3.06673	5.24911	6.75763	1.55396	6.32799	1.66434	2.08433	4.37773	5.68321	4.43294	6.89386	5.5113	5.59428	6.00035
NA	244009_at	N26908	NA	NA	0.00611439	-1.84695	14	0.0117371	A	A	A	A	A	A	A	A	A	A	A	A	A	A	A	A	A	A	A	1.33958	1.37865	4.02634	3.48006	1.43551	0.305311	4.20383	3.97689	1.35436	6.34145	3.04086	2.0227	3.12065	5.76171	5.11741	5.04189	4.1477	3.82228	0.343987
NA	1553756_at	NM_032764	NA	NA	0.00611439	-1.75196	14	0.0117371	A	A	A	A	A	A	A	A	A	A	A	A	A	A	A	A	A	A	A	3.43592	2.62829	5.44819	5.42741	3.04058	5.15602	5.91405	4.12325	1.98185	2.75063	3.16488	3.33561	3.50243	5.81	4.55276	6.54261	4.86717	5.0101	4.03361
GATA3	209604_s_at	BC003070	Hs.524134	GATA binding protein 3	0.00611439	-1.74196	14	0.0117371	P	P	P	P	P	A	P	P	P	A	M	P	M	P	P	P	P	P	P	7.6545	7.92205	7.57991	8.64748	8.03276	6.2543	9.14073	8.02314	7.30608	6.72963	7.00931	10.9153	7.09679	10.9374	7.33705	12.0251	7.83983	9.01938	7.1605
RGS1	216834_at	S59049	Hs.75256	regulator of G-protein signalling 1	0.00611439	-1.66767	14	0.0117371	A	A	P	P	A	A	P	P	P	P	A	A	A	P	P	P	P	P	A	7.26296	6.71157	6.74463	7.08056	5.50746	5.48701	10.1071	9.1416	8.24036	8.44287	6.45566	6.00311	5.20979	6.9548	6.42685	7.94498	9.45829	9.3173	6.33329
FHIT	1566484_at	AL832948	Hs.196981	fragile histidine triad gene	0.00611439	-1.55257	14	0.0117371	A	A	A	A	A	A	P	A	A	A	A	A	A	A	A	A	A	A	A	5.35347	3.91912	4.18498	5.36613	6.0037	5.44202	6.59505	6.02907	4.49956	3.62434	2.98531	4.23179	4.24701	6.04157	1.52379	6.12214	4.98435	5.86573	4.06875
NT5E	1553994_at	BC015940	Hs.153952	5'-nucleotidase, ecto (CD73)	0.00611439	-1.45879	14	0.0117371	P	P	A	P	A	A	P	P	P	A	A	M	A	A	A	P	P	P	P	7.97394	5.74631	5.53669	7.47921	5.80399	5.29753	6.8553	7.17909	7.26578	2.29493	2.83016	5.66803	0.545345	5.92658	5.44867	7.13201	6.77375	6.90209	9.30515
LUM	229554_at	AI141861	Hs.406475	lumican	0.00611439	-1.45643	14	0.0117371	P	P	P	P	A	A	P	P	M	A	A	P	A	P	A	P	P	P	P	6.26507	7.60747	8.01936	9.54486	5.82523	4.99544	7.79467	6.88433	6.86769	5.93673	6.46865	6.54163	3.37204	7.34986	5.29459	8.46688	7.00039	7.46734	8.32735
C17orf27	225931_s_at	AI954660	Hs.195642	chromosome 17 open reading frame 27	0.00611439	-1.39448	14	0.0117371	A	A	A	A	A	A	A	A	A	A	A	A	A	A	A	A	P	A	A	6.8592	4.95735	5.35273	6.84862	5.49306	4.25037	5.71537	5.68455	3.91974	3.05118	4.12331	3.67845	6.85517	5.82565	2.96095	6.85665	7.17206	7.17716	5.74938
PROX1	242119_at	AW451938	Hs.159437	prospero-related homeobox 1	0.00611439	-1.33513	14	0.0117371	A	A	A	A	A	A	A	A	A	A	A	A	A	A	A	A	A	A	A	4.97112	6.32395	4.25324	6.44773	3.93316	5.52798	6.33666	6.93333	4.34066	4.78498	5.3781	4.69122	5.74467	5.4226	3.33609	5.64324	7.00801	6.11841	5.1215
NAGS	229432_at	AV696264	Hs.8876	N-acetylglutamate synthase	0.00611439	-1.30964	14	0.0117371	A	A	A	A	A	A	A	A	A	A	A	A	P	A	A	A	A	P	A	4.74785	4.3119	5.48208	6.58279	5.46738	3.68727	5.50989	6.72991	3.12746	6.71167	5.19906	6.57806	6.20311	6.51606	5.08245	6.91219	5.91079	6.37697	2.6829
RBPSUH	207785_s_at	NM_015874	Hs.479396	recombining binding protein suppressor of hairless (Drosophila)	0.00611439	-1.29421	14	0.0117371	P	P	P	P	A	P	P	P	P	P	A	P	M	P	P	P	P	P	P	7.54226	5.7905	7.40453	7.95696	2.69398	6.67663	7.42524	7.38536	5.77648	7.28271	6.00981	6.63949	6.18875	8.06122	6.90538	7.33706	8.42796	7.46452	7.75342
ALDH1L2	231202_at	AI654224	Hs.42572	aldehyde dehydrogenase 1 family, member L2	0.00611439	-1.26285	14	0.0117371	A	P	M	P	A	A	P	P	A	A	A	A	M	P	P	A	P	M	A	2.41547	6.5874	7.19225	6.76937	5.68633	6.19396	7.21485	7.34573	5.69645	6.15555	2.67806	5.56838	5.85597	7.44066	6.71139	6.24707	6.4342	6.5742	6.07998
MCM8	233560_x_at	AA370141	Hs.437582	MCM8 minichromosome maintenance deficient 8 (S. cerevisiae)	0.00611439	-1.1844	14	0.0117371	A	A	A	A	A	A	A	A	A	A	A	A	A	A	A	A	A	A	A	4.35733	2.96503	2.49626	4.7674	3.4054	6.79212	4.84235	5.46589	5.42293	3.36209	3.43891	3.67751	2.15268	4.62359	5.51857	5.76234	5.71747	5.49993	3.06863
RECQL	212917_x_at	AI814728	Hs.235069	RecQ protein-like (DNA helicase Q1-like)	0.00611439	-1.16794	14	0.0117371	P	P	P	P	P	P	P	P	P	P	P	P	P	P	P	P	P	P	P	10.2226	11.8723	11.2422	11.6006	9.66878	10.9716	10.7862	13.0659	9.95106	10.651	9.94078	10.5985	10.1808	12.5614	10.2146	11.1098	10.9308	11.1718	9.91611
BTF3	211939_x_at	X74070	Hs.529798	basic transcription factor 3	0.00611439	-1.1134	14	0.0117371	A	A	P	P	P	P	P	P	P	P	P	P	P	P	P	P	P	P	A	4.97557	7.06673	6.82746	7.82012	5.44269	7.77361	8.64787	7.83083	6.19641	8.97971	6.55873	6.38685	8.95563	8.59827	7.39104	7.65286	8.59182	8.70999	6.73516
STX16	1558249_s_at	BE878126	Hs.307913	syntaxin 16	0.00611439	-1.0314	14	0.0117371	A	A	A	A	A	A	A	A	A	A	A	A	P	A	A	A	A	A	A	4.25982	6.02685	5.11081	6.29314	5.24071	2.16005	6.63942	6.42331	5.16833	4.70948	5.22468	5.46837	6.46264	6.69097	5.77451	6.22758	5.83652	6.66155	6.89774
TNFAIP1	201208_s_at	BC001643	Hs.76090	tumor necrosis factor, alpha-induced protein 1 (endothelial)	0.00611439	-0.966828	14	0.0117371	A	A	A	A	A	A	A	A	A	A	A	A	A	A	A	A	A	A	A	4.65552	5.99591	4.96211	6.54759	6.22036	5.72418	6.43715	7.07555	5.44962	6.55383	5.90822	7.18384	4.30121	6.17218	5.12284	6.83592	6.22197	7.14185	3.34086
SPATA4	231178_at	BG150360	Hs.481235	spermatogenesis associated 4	0.00611439	-0.91898	14	0.0117371	A	A	A	A	A	A	A	A	A	A	A	A	A	A	A	A	A	A	A	3.71475	6.89241	5.59871	6.07759	2.31765	5.37458	6.36328	6.26199	5.47148	3.60929	5.91658	6.40987	6.26303	6.06052	5.75807	6.02185	6.77267	6.8573	5.24498
SPATA13	225564_at	AW269397	Hs.131017	spermatogenesis associated 13	0.00611439	-0.78389	14	0.0117371	P	P	P	P	P	P	P	P	P	A	M	A	P	A	P	A	P	P	A	7.02036	6.56554	6.62123	7.22902	6.5896	6.16782	7.19312	6.9253	6.81659	4.66541	5.56076	5.9827	6.22911	7.17954	7.0691	6.77691	7.79563	7.70298	6.20051
FLJ11806	204216_s_at	NM_024824	Hs.325846	NA	0.00611439	-0.770901	14	0.0117371	A	A	A	A	A	A	A	A	A	A	A	A	A	A	A	A	A	A	A	3.53746	6.8328	6.08107	4.59895	3.42122	4.28104	5.30824	5.37826	4.37418	3.4209	3.99889	4.26656	4.3955	6.71679	6.98036	5.29389	5.43938	4.83561	4.4796
C5orf14	227873_at	BE547587	Hs.106534	chromosome 5 open reading frame 14	0.00611439	-0.601583	14	0.0117371	P	P	P	P	P	P	P	P	P	P	P	P	P	P	P	P	P	P	P	8.30198	8.98893	9.33522	10.2955	8.20298	8.15204	9.19856	9.02628	8.73557	9.33774	8.4501	9.28891	8.19158	9.17005	8.95482	9.05802	9.43198	9.04911	8.91469
IDE	203327_at	N22903	Hs.500546	insulin-degrading enzyme	0.00611439	-0.571897	14	0.0117371	A	P	P	P	P	A	M	M	A	A	P	P	P	P	A	A	A	A	A	6.95704	6.72847	7.1502	7.48718	6.79552	6.32578	7.74041	7.43669	6.75521	7.06001	6.75924	6.75146	6.70132	7.4356	7.42201	6.99357	7.49276	7.13708	6.62544
UBE2J1	217826_s_at	NM_016021	Hs.163776	ubiquitin-conjugating enzyme E2, J1 (UBC6 homolog, yeast)	0.00611439	-0.442734	14	0.0117371	P	P	P	P	P	P	P	P	P	P	P	P	P	P	P	P	P	P	P	7.66023	8.84659	7.95073	8.62328	8.13006	7.40882	8.60771	8.32207	8.42305	8.02215	7.54963	7.94436	7.40155	8.37644	8.50957	8.17334	8.63255	8.46708	7.85733
ZNF333	1563783_a_at	AK094028	Hs.515215	zinc finger protein 333	0.00611439	-0.0435692	14	0.0117371	A	A	A	A	A	A	A	A	A	A	A	A	A	A	A	A	A	A	A	3.16763	2.81101	3.57265	4.04267	3.61996	2.92771	3.70975	3.96657	2.59214	4.31333	3.08596	6.65918	6.50592	4.28159	3.35894	3.75116	4.60659	5.90921	3.68635
ZNF91	238466_at	R43486	Hs.549076	zinc finger protein 91 (HPF7, HTF10)	0.00664794	2.00761	14	0.0135008	A	A	P	M	A	P	A	A	P	A	A	A	P	A	A	A	A	A	A	2.8928	3.09829	5.37686	5.95309	6.32988	5.27543	2.63412	2.22752	6.52524	6.37396	3.23819	5.73053	6.36649	3.17027	3.10287	2.01303	2.14622	4.96662	6.13423
CD1D	205789_at	NM_001766	Hs.1799	CD1D antigen, d polypeptide	0.00664794	1.82988	14	0.0135008	A	A	A	A	A	A	A	A	A	A	A	A	A	A	A	A	A	A	A	2.36549	0.920928	5.094	4.83508	5.49598	4.24362	0.857403	2.17021	5.91484	1.89695	2.52385	3.2137	4.41765	1.14063	6.26367	1.37785	2.24194	4.32635	4.46151
CHAD	206869_at	NM_001267	Hs.97220	chondroadherin	0.00664794	1.77424	14	0.0135008	A	A	A	A	A	A	A	A	A	A	A	A	A	A	A	A	A	A	A	3.828	3.31537	4.95301	5.30754	6.07735	7.61211	3.71413	3.71107	4.4328	7.44836	4.14477	7.54789	4.70124	2.65476	6.83795	2.85555	3.69418	5.81082	3.88608
OLFML1	217525_at	AW305097	Hs.503500	olfactomedin-like 1	0.00664794	1.76688	14	0.0135008	P	P	P	P	P	P	A	A	P	P	A	P	P	P	P	M	P	P	P	7.76229	7.68195	9.32028	10.241	8.75937	8.53006	2.57826	5.98428	8.85792	9.8549	6.3352	6.86505	10.558	7.57849	9.85398	6.59044	7.88016	8.14531	8.95925
NA	237083_at	H46176	NA	NA	0.00664794	1.68802	14	0.0135008	A	A	A	A	A	A	A	A	A	A	A	A	A	A	A	A	A	A	A	2.45702	3.07454	5.22115	6.5277	4.58145	5.42202	1.6391	2.47634	4.20424	6.62461	2.35816	5.31455	5.45422	1.58039	6.24784	1.00384	3.23217	5.35857	1.28828
ZNF343	207296_at	NM_024325	Hs.516846	zinc finger protein 343	0.00664794	1.65759	14	0.0135008	A	A	A	A	A	A	A	A	A	A	A	A	A	A	A	A	A	A	A	0.997544	4.23718	5.73324	4.76781	6.56476	2.35249	2.95924	0.914967	5.31988	3.13289	3.14244	6.19534	5.19412	2.80711	5.79864	2.14238	3.06599	4.96277	4.00866
KIAA1272	225499_at	AW296194	Hs.472285	NA	0.00664794	1.63624	14	0.0135008	A	A	A	A	A	A	A	A	A	A	A	A	A	A	A	A	A	A	A	6.14273	5.22122	5.80346	6.15181	6.53368	4.39763	4.27418	3.81454	6.87618	5.39732	5.17479	5.74729	6.15936	2.67908	5.75956	4.46135	3.56098	5.59759	6.50123
NA	238039_at	BG180437	NA	NA	0.00664794	1.635	14	0.0135008	A	A	A	A	A	A	A	A	A	A	A	A	A	A	A	A	A	A	A	8.12494	5.37376	6.44144	7.05518	7.78175	6.6569	4.19604	5.18493	7.17637	6.1806	4.80173	6.49517	7.00702	4.13693	6.26036	4.04711	5.55053	6.59325	7.73155
LOC163782	229125_at	AA456955	Hs.283398	NA	0.00664794	1.56	14	0.0135008	A	A	A	A	A	P	A	A	A	A	A	A	A	A	A	A	A	A	A	7.29054	1.63607	9.16021	6.40226	7.63946	9.90095	2.34963	5.09615	8.00355	2.79894	3.49739	8.13456	6.83967	5.63959	7.34971	4.13883	5.65768	5.76554	5.71242
PROP1	211223_at	AF076215	Hs.158301	prophet of Pit1, paired-like homeodomain transcription factor	0.00664794	1.55948	14	0.0135008	A	A	A	A	A	A	A	A	A	A	A	A	A	A	A	A	A	A	A	7.3691	6.57108	6.7786	6.00375	6.92683	3.88273	5.7059	2.53552	5.85545	4.9537	4.70068	6.33007	7.23527	5.811	4.36147	2.70247	3.64215	5.8441	6.6659
NA	235199_at	AI969697	NA	NA	0.00664794	1.37467	14	0.0135008	A	A	A	M	P	A	A	A	P	P	A	A	P	A	P	A	A	A	P	6.07873	6.31159	6.30726	6.58216	7.32388	5.66915	3.48412	4.86621	6.88992	8.08095	3.17232	5.68685	7.64117	5.92618	6.91998	5.09652	3.76813	6.1898	5.99957
NA	235747_at	AI305170	NA	NA	0.00664794	1.35285	14	0.0135008	A	A	P	P	A	P	A	A	P	A	A	P	A	A	P	A	P	P	A	6.86512	6.32157	7.2046	7.37834	7.38695	7.19041	5.66132	5.79049	8.14709	7.6535	6.79137	7.91947	7.52137	7.09108	7.88068	3.60518	6.348	7.25897	7.17389
C20orf3	228309_at	AA130982	Hs.472330	chromosome 20 open reading frame 3	0.00664794	1.27036	14	0.0135008	A	A	A	A	A	A	A	A	A	A	A	A	A	A	A	A	A	A	A	7.19452	4.087	6.3979	5.70932	6.13526	4.8302	3.97464	3.53264	5.76318	5.96492	3.14726	4.22723	5.40776	3.7729	5.94799	4.39162	4.95325	7.29694	7.17231
LENEP	221115_s_at	NM_018655	Hs.272399	lens epithelial protein	0.00664794	1.23153	14	0.0135008	A	A	A	A	A	A	A	A	A	A	A	A	A	A	A	A	A	A	A	4.58428	5.64037	6.17262	6.08029	6.19223	6.55596	5.86459	5.22502	6.8921	2.02226	5.9686	6.44584	6.91163	4.06134	6.83039	2.45211	4.57456	6.40332	6.61582
NA	223788_at	AF116627	NA	NA	0.00664794	1.223	14	0.0135008	P	A	A	A	M	P	A	A	A	A	A	A	A	A	A	A	A	A	A	6.61483	6.17781	5.7227	5.85259	6.37655	6.29451	4.99329	3.09265	5.36629	6.25521	5.06082	3.09847	5.09679	4.70541	4.40494	3.79395	2.69462	5.80565	4.07824
MANSC1	220945_x_at	NM_018050	Hs.5999	MANSC domain containing 1	0.00664794	1.14361	14	0.0135008	P	P	P	P	P	P	P	P	P	P	P	P	P	A	P	P	P	P	P	7.11162	6.94306	9.41998	8.22638	8.25023	8.05327	7.45204	6.81691	9.08553	8.36901	7.58955	9.4545	8.01539	5.11199	7.38333	7.41216	7.6448	8.10574	9.52496
RET	205879_x_at	BC004257	Hs.350321	ret proto-oncogene (multiple endocrine neoplasia and medullary thyroid carcinoma 1, Hirschsprung disease)	0.00664794	1.0124	14	0.0135008	A	A	A	A	P	P	A	A	P	A	A	A	P	A	P	A	A	A	A	6.89272	5.95912	6.54766	6.91565	7.67658	7.33381	6.17512	4.75491	8.48398	6.83501	6.53249	6.50637	8.29221	6.06213	7.67721	6.28854	5.77033	6.85634	5.49553
NA	1566702_at	AL050123	NA	NA	0.00664794	1.00245	14	0.0135008	A	A	A	A	A	A	A	A	A	A	A	A	A	A	A	A	A	A	A	5.25933	7.43769	5.74062	6.2012	5.6583	2.99619	2.36163	2.97903	5.56668	3.55388	3.22146	3.22479	4.58927	3.12352	3.18624	3.17089	3.38919	4.82166	3.76428
ZCCHC2	244034_at	AI023654	Hs.114191	zinc finger, CCHC domain containing 2	0.00664794	0.93872	14	0.0135008	A	A	A	A	A	A	A	A	A	A	A	A	A	A	A	A	A	A	A	4.03478	4.89342	6.23826	5.41189	6.47911	5.15089	3.32567	4.52461	4.957	3.20563	4.40537	6.6785	5.91917	2.68191	3.93585	4.34484	4.8527	5.06541	5.71352
SULT1C1	240200_at	AI307799	Hs.436123	sulfotransferase family, cytosolic, 1C, member 1	0.00664794	0.845356	14	0.0135008	A	A	A	A	A	A	A	A	A	A	A	A	A	A	A	A	A	A	A	4.67484	4.70025	6.09345	4.09531	4.36051	3.67353	2.49451	3.72164	4.06672	4.24348	2.65881	4.03149	4.01747	3.70679	3.16891	3.31236	3.00745	5.97277	3.39315
C6orf188	230254_at	AA102600	Hs.83346	chromosome 6 open reading frame 188	0.00664794	0.845002	14	0.0135008	A	A	P	A	P	A	P	P	P	P	A	A	M	A	A	A	A	A	A	7.89414	7.65628	7.16228	7.92531	7.488	6.3679	6.66446	6.66859	7.28311	6.66017	5.92568	6.51739	7.0148	5.433	6.97074	5.71173	4.91988	7.19903	7.71193
LYPLAL1	230174_at	AI953360	Hs.125291	lysophospholipase-like 1	0.00664794	0.799882	14	0.0135008	A	A	P	P	P	P	P	A	P	P	P	P	P	P	P	A	M	P	P	7.06909	7.0831	8.62779	8.81239	9.25399	8.00549	7.49308	7.21942	8.04634	8.72776	6.78159	9.00038	8.085	8.02302	8.4905	4.51635	7.9017	8.13089	8.35614
ABI3BP	1559077_at	AL833204	Hs.477015	ABI gene family, member 3 (NESH) binding protein	0.00664794	0.795219	14	0.0135008	M	A	A	A	A	A	A	A	A	A	A	A	M	A	A	A	A	A	A	5.36168	1.3028	4.78577	4.82744	4.70855	4.41965	3.88777	2.71743	4.65295	2.90437	1.29188	4.65653	5.41157	3.457	5.87298	2.37321	2.91149	5.77147	2.90872
FLJ20581	89977_at	AI733019	Hs.122939	NA	0.00664794	0.793749	14	0.0135008	A	A	A	M	A	A	A	A	A	A	A	A	A	A	A	A	A	P	P	7.30223	6.53855	6.62286	6.98825	6.69125	3.31769	5.07939	5.60828	6.65065	6.71271	5.69781	5.21908	6.38615	5.84755	5.75071	3.75001	5.65264	6.94	7.82897
FEZ2	215000_s_at	AL117593	Hs.258563	fasciculation and elongation protein zeta 2 (zygin II)	0.00664794	0.749293	14	0.0135008	P	P	P	P	P	P	P	P	P	P	P	P	P	P	P	P	P	P	P	8.19066	9.33782	9.6389	9.72358	9.70982	8.90178	8.66676	8.09422	10.4674	9.40303	8.46952	9.24655	10.3165	8.2409	9.69981	7.95005	9.31579	9.53664	9.47016
IL6ST	212196_at	AW242916	Hs.454699	interleukin 6 signal transducer (gp130, oncostatin M receptor)	0.00664794	0.64982	14	0.0135008	P	P	P	P	P	P	P	A	P	P	P	P	P	M	P	A	P	P	P	8.45632	7.58254	9.23157	8.78335	8.56465	6.84356	6.9679	7.73395	8.42968	8.47713	8.07281	8.69591	8.39606	7.6225	8.04809	6.90234	8.36567	8.61453	9.51553
NA	229647_at	AI762401	NA	NA	0.00664794	0.546275	14	0.0135008	P	P	P	P	P	P	P	P	P	P	P	P	P	P	P	P	P	P	P	9.82206	9.03186	10.0483	10.311	9.98422	8.96774	9.30996	8.75106	10.3735	9.67641	9.54222	9.99452	9.6867	9.05831	9.4525	9.04869	8.57736	9.65799	10.1523
SEZ6L2	223458_at	BC000567	Hs.6314	seizure related 6 homolog (mouse)-like 2	0.00664794	0.520789	14	0.0135008	A	A	A	A	P	P	A	A	P	A	A	A	A	A	P	A	A	A	P	6.57358	6.02887	6.18377	6.50918	6.83666	6.84145	5.71248	4.06704	6.65611	5.82529	3.2408	4.01186	6.4577	5.74446	7.04233	5.66356	5.7788	6.28375	7.31839
FMNL2	1556656_at	BF477401	Hs.149566	formin-like 2	0.00664794	0.476026	14	0.0135008	P	P	P	P	P	P	P	P	P	A	P	P	P	P	P	P	P	P	P	7.86388	8.43573	8.04708	8.26646	8.29696	8.53068	7.5302	7.38065	8.18458	7.32631	7.59685	7.9325	8.08258	7.1245	7.92716	7.27057	7.69565	7.9715	8.07325
SUV420H1	218242_s_at	NM_017635	Hs.503001	suppressor of variegation 4-20 homolog 1 (Drosophila)	0.00664794	0.393168	14	0.0135008	A	A	P	P	P	P	P	P	P	P	P	P	P	P	P	M	P	P	P	6.6227	8.06574	8.99952	8.3756	9.00349	8.68615	7.83838	8.32399	8.89799	9.3735	8.20158	7.24636	8.71874	8.11075	8.83897	7.51814	8.03983	8.46332	8.44095
NA	236669_at	AI038054	NA	NA	0.00664794	0.254888	14	0.0135008	A	A	A	A	A	A	A	A	A	A	A	A	A	A	A	A	A	A	A	4.83938	7.42216	7.40021	7.6754	7.92775	4.32262	7.12925	6.98206	7.69496	7.36322	6.87237	7.24777	7.94746	6.42199	9.12437	6.43944	7.09828	8.18253	7.4193
CDA08	238775_at	AA088543	Hs.42217	NA	0.00664794	0.0807436	14	0.0135008	A	P	P	P	P	P	P	A	A	P	A	A	P	A	P	A	P	P	P	2.84412	6.2579	6.73825	6.80192	7.73943	6.14151	5.98475	5.76492	6.78052	6.2383	3.11432	5.56593	6.57576	5.02015	7.14626	6.13657	5.97489	6.64982	6.57114
NA	236389_x_at	T90064	NA	NA	0.00739763	-1.94542	14	0.0140065	A	A	A	A	A	A	A	A	A	A	A	A	A	A	A	A	A	A	A	1.70032	2.94598	4.24951	6.93893	6.13969	5.54983	5.5902	6.17349	5.11295	3.22016	5.91738	4.21218	4.9853	6.70259	2.84098	5.3153	5.7843	1.28763	5.64147
GIPC2	236548_at	AL044570	Hs.13852	NA	0.00739763	-1.85985	14	0.0140065	A	A	A	A	A	A	P	A	A	A	A	A	A	A	A	A	A	A	A	2.00841	2.48015	0.407577	5.46348	5.63735	5.79078	5.60041	5.36873	4.7513	1.01909	5.71717	1.18039	2.3546	5.31347	3.88291	4.92253	5.45144	4.30225	5.88343
TINAG	223782_s_at	AF195116	Hs.127011	tubulointerstitial nephritis antigen	0.00739763	-1.79981	14	0.0140065	A	A	A	A	A	A	A	A	A	A	A	A	A	A	A	A	A	A	A	2.5272	5.1491	1.31759	5.36447	2.86331	3.09292	3.83175	4.91203	1.39493	3.22543	5.2457	3.53411	5.34496	5.77724	1.38022	5.44916	4.80169	1.35235	5.47004
TLK2	212986_s_at	BF112255	Hs.445078	tousled-like kinase 2	0.00739763	-1.5786	14	0.0140065	A	A	A	A	A	A	A	A	M	A	A	A	A	A	A	A	A	A	A	3.99054	4.05558	3.3873	5.7118	3.72801	3.6861	5.90531	5.74149	6.6727	1.62672	6.69003	5.44537	2.98099	6.57941	6.87239	6.80572	4.95733	4.21123	3.4836
ZDHHC2	243528_at	AW014108	Hs.443852	zinc finger, DHHC domain containing 2	0.00739763	-1.57521	14	0.0140065	A	A	A	P	A	A	M	A	A	A	A	A	A	A	A	A	A	A	A	4.45756	1.28344	2.67552	6.70127	5.33629	2.19093	6.03393	5.23471	4.39086	1.95297	6.64196	5.63028	3.02319	5.06777	4.52683	5.27019	5.85194	4.92843	6.49693
NA	241128_at	AV646408	NA	NA	0.00739763	-1.55887	14	0.0140065	A	A	A	A	A	A	A	A	A	A	A	A	A	A	A	A	A	A	A	2.81981	1.9306	5.11834	5.9289	0.912408	3.57685	4.58592	5.06842	1.2616	5.28598	5.90648	6.23561	3.54124	4.28108	1.33359	5.77192	3.66564	1.65465	3.64492
MGC3731	222057_at	AW002578	Hs.326372	NA	0.00739763	-1.53566	14	0.0140065	A	A	A	A	A	A	A	A	A	A	A	A	A	A	A	A	A	A	A	4.62403	3.27531	6.75608	5.97554	3.33525	5.99441	6.24566	5.97385	4.82023	4.19168	5.53657	2.52807	1.97168	5.74868	6.39379	5.45889	5.55842	2.10321	4.255
FLJ37549	1559789_a_at	AK097019	Hs.531560	NA	0.00739763	-1.45792	14	0.0140065	A	A	A	A	A	A	A	A	A	A	A	A	A	A	A	A	A	A	A	4.46867	0.527366	2.47254	5.16477	5.62863	3.66489	4.56142	4.3696	1.44315	2.5195	4.61953	2.99066	1.28323	5.20392	3.02867	3.96623	4.6917	3.4994	5.4757
TMOD2	226186_at	AW207699	Hs.513734	tropomodulin 2 (neuronal)	0.00739763	-1.45638	14	0.0140065	A	A	A	P	A	A	A	A	A	A	P	A	A	A	A	A	A	A	A	6.74696	3.54686	7.33665	8.52099	6.79995	4.20704	7.99557	7.32594	6.17062	7.16708	7.51647	8.07576	6.51692	7.57415	3.68821	7.23639	7.89616	6.54754	7.60364
CASC1	240718_at	AW303384	Hs.407771	cancer susceptibility candidate 1	0.00739763	-1.27789	14	0.0140065	A	A	A	A	A	A	A	A	A	A	A	A	A	A	A	A	A	A	A	3.04728	3.92902	5.12214	3.52979	2.40683	3.16113	5.06031	4.12421	3.15925	2.70889	4.77059	3.19891	1.83708	5.64495	6.01415	5.82281	4.48553	3.17854	2.96675
TRIM50A	238941_at	AI928331	Hs.404810	tripartite motif-containing 50A	0.00739763	-1.27697	14	0.0140065	A	A	A	A	A	A	A	A	A	A	A	A	A	A	A	A	A	A	A	2.68993	4.74975	3.33257	4.40786	2.47052	2.8619	4.50154	4.52097	3.00592	5.12581	6.38513	1.24737	4.77128	5.7262	2.40819	4.54703	5.25264	3.19222	3.8973
OPN1SW	208036_at	NM_001708	Hs.550465	opsin 1 (cone pigments), short-wave-sensitive (color blindness, tritan)	0.00739763	-1.26118	14	0.0140065	A	A	A	A	A	A	A	A	A	A	A	A	A	A	A	A	A	A	A	1.99086	2.18846	5.55197	4.72449	1.46931	2.93688	5.52154	4.72469	2.67144	6.33055	5.93763	2.70874	3.23985	3.94962	3.51044	3.97388	5.48531	1.5756	4.98186
PBK	219148_at	NM_018492	Hs.104741	PDZ binding kinase	0.00739763	-1.15242	14	0.0140065	A	A	P	P	A	A	P	P	A	A	P	M	P	A	A	A	P	P	A	5.44086	6.04039	5.65352	6.46422	5.6383	2.78117	6.84177	6.66619	5.65301	5.03798	6.25944	6.52309	6.21733	6.5424	1.50269	6.04772	5.75765	5.66812	5.62918
EDIL3	233668_at	AF143876	Hs.482730	EGF-like repeats and discoidin I-like domains 3	0.00739763	-1.12138	14	0.0140065	A	P	P	P	A	A	P	P	A	A	P	A	A	A	A	M	P	A	P	5.52025	7.28577	7.20575	7.16597	5.51637	3.34357	6.69895	8.95752	6.04625	5.94792	7.932	5.99139	5.50083	6.07555	3.92038	7.08409	6.25274	6.06169	6.65867
NA	1567281_at	S50185	NA	NA	0.00739763	-0.960745	14	0.0140065	A	A	A	A	A	A	A	A	A	A	A	A	A	A	A	A	A	A	A	4.16008	4.47298	0.889934	5.10444	4.4001	4.47614	5.32535	4.65904	5.67909	5.38682	5.57485	6.00169	3.18924	4.74692	3.37535	5.73426	5.9539	3.57325	4.63262
CD80	1554519_at	BC042665	Hs.838	CD80 antigen (CD28 antigen ligand 1, B7-1 antigen)	0.00739763	-0.897456	14	0.0140065	A	A	A	A	A	A	A	A	A	A	A	A	A	A	A	A	A	A	A	5.32276	4.46691	5.49619	5.63386	4.36648	5.52715	5.40655	5.62493	3.49923	4.73553	6.18922	5.36131	3.6139	6.16558	3.14388	6.0339	5.96485	4.87722	7.19758
LOC441468	217625_x_at	AA102667	Hs.529860	NA	0.00739763	-0.832139	14	0.0140065	P	A	P	P	A	P	P	P	P	A	M	P	P	P	A	P	P	P	P	6.71548	5.99375	6.51277	6.69456	4.72747	6.54836	7.25082	6.7859	6.57247	3.8923	6.91725	7.50545	6.74464	6.8984	6.47642	8.18962	6.75632	6.20434	6.61867
NA	243606_at	BE883167	NA	NA	0.00739763	-0.822297	14	0.0140065	P	P	P	P	P	A	P	P	A	A	P	P	A	P	A	M	P	P	P	7.28897	8.34448	7.61263	7.42503	7.30195	3.06736	7.31527	7.78733	5.75993	5.49968	7.43696	7.94528	6.52827	7.47104	6.5318	7.87292	7.58404	7.17418	7.30584
PITPNA	201190_s_at	H15647	Hs.429819	phosphatidylinositol transfer protein, alpha	0.00739763	-0.741304	14	0.0140065	A	A	P	P	P	A	P	P	P	A	P	A	P	P	M	P	A	A	A	8.1593	7.49657	7.66562	8.43331	7.31871	7.54226	8.09534	8.74577	7.68076	6.38242	8.15676	7.25748	7.92223	7.81171	8.03472	8.17128	8.53275	7.042	7.58291
FLJ10276	218004_at	NM_018045	Hs.353454	NA	0.00739763	-0.653917	14	0.0140065	P	P	P	P	P	P	P	P	P	A	P	P	P	P	P	P	P	P	P	7.47711	7.8043	8.46349	8.38271	8.2009	8.91322	8.20577	9.92339	8.06981	6.65657	8.44532	7.65492	7.90326	8.26445	8.62505	8.21532	8.87724	8.14996	7.51773
EIF4ENIF1	218626_at	NM_019843	Hs.517559	eukaryotic translation initiation factor 4E nuclear import factor 1	0.00739763	-0.629603	14	0.0140065	P	A	A	P	A	P	A	A	A	A	P	A	P	A	A	P	A	A	A	6.00425	5.19167	4.71996	6.48941	6.31017	6.92203	6.37433	6.42898	6.77561	6.79506	7.04847	5.32738	6.34467	7.21621	6.13365	7.06474	6.92991	6.3233	5.67666
SKIL	206675_s_at	NM_005414	Hs.445725	SKI-like	0.00739763	-0.46736	14	0.0140065	A	P	A	A	A	A	P	P	P	P	P	A	P	P	A	A	P	A	A	4.44863	5.3685	5.5645	5.94169	4.95205	5.1597	5.9216	6.18058	6.34735	6.69582	6.32192	4.92435	5.52063	6.13885	5.764	6.20166	5.91474	5.3525	6.15247
C7orf26	47083_at	AI280108	Hs.487511	chromosome 7 open reading frame 26	0.00739763	-0.443598	14	0.0140065	P	P	P	P	P	P	P	P	P	P	P	P	P	P	P	P	P	P	A	8.09983	7.55563	7.89085	7.96687	8.40491	8.53609	8.20199	8.17308	7.87891	7.86111	8.02936	7.80828	7.74941	8.38101	6.94441	8.31129	7.91196	7.14007	6.3845
PPP1R14A	227006_at	AA156998	Hs.348037	protein phosphatase 1, regulatory (inhibitor) subunit 14A	0.00885403	2.33802	14	0.0163698	A	A	A	A	A	A	A	A	A	A	P	A	P	A	P	A	A	P	A	2.57034	3.74276	3.36803	4.37974	5.114	2.44485	1.64154	1.84802	5.7652	3.75208	10.2016	2.30303	6.63468	1.17236	6.34712	3.32672	2.85639	8.79073	2.34687
ADAMTS9	1556413_a_at	AF086538	Hs.549184	a disintegrin-like and metalloprotease (reprolysin type) with thrombospondin type 1 motif, 9	0.00885403	2.28477	14	0.0163698	A	A	A	A	P	A	A	A	A	A	A	P	P	A	P	A	A	P	A	1.76263	4.54909	6.22561	5.9688	8.14692	4.32044	4.01693	4.60273	7.16165	6.15233	6.25134	5.6651	7.14499	1.51787	8.12411	3.59135	2.70176	6.75275	5.97722
FLJ10847	219525_at	NM_018242	Hs.232054	NA	0.00885403	2.04856	14	0.0163698	P	P	P	P	P	P	A	A	A	A	P	A	M	A	P	A	A	P	M	6.8623	8.25133	7.95778	6.96775	6.86167	6.2012	5.36204	6.12867	7.20536	4.01477	9.14114	6.14013	7.17237	5.15543	7.35592	3.18441	2.97529	7.45902	6.51778
NA	230548_at	AI632750	NA	NA	0.00885403	1.61501	14	0.0163698	A	A	A	A	A	A	A	A	A	A	A	A	A	A	A	A	A	A	A	4.20185	4.46497	4.56071	4.2941	5.65919	6.40798	2.11944	4.13583	5.76767	2.21013	5.57345	5.43285	6.21645	1.77613	4.21636	3.91759	3.55612	5.16769	4.01417
NA	231250_at	AI394574	NA	NA	0.00885403	1.25067	14	0.0163698	A	A	A	A	A	A	A	A	A	A	A	A	A	A	A	A	A	A	A	5.76416	3.19447	5.2498	4.95791	4.47343	4.85796	2.60945	2.53281	5.91593	2.84334	4.47666	1.48647	5.55243	2.90876	3.39119	1.46593	4.31125	4.76491	4.99119
ZNF626	1552643_at	NM_145297	Hs.50158	zinc finger protein 626	0.00885403	1.23768	14	0.0163698	A	A	A	A	A	A	A	A	M	A	A	A	A	A	A	A	A	A	A	7.2409	6.66288	6.69176	6.56967	7.19747	5.53541	4.10777	3.6118	6.83412	5.8447	7.16457	6.55796	6.49989	6.29141	5.79811	6.47056	4.50386	6.63654	5.79485
FZD4	218665_at	NM_012193	Hs.19545	frizzled homolog 4 (Drosophila)	0.00885403	1.17296	14	0.0163698	A	A	A	A	P	A	A	A	P	A	A	A	P	A	P	A	A	A	A	7.67539	7.8164	8.31518	7.70472	10.1249	7.48863	6.65191	7.21708	9.34982	7.42092	7.78325	7.67806	10.0573	7.55292	10.3525	7.51696	7.24107	8.47824	7.7913
NA	241181_x_at	AI732986	NA	NA	0.00885403	1.14155	14	0.0163698	A	A	A	A	A	A	A	A	A	A	A	A	A	A	A	A	A	A	A	7.40724	7.68876	6.04503	6.26348	7.11101	5.8401	3.82246	5.80139	6.34639	4.07547	5.85249	4.99139	6.58057	4.83433	4.56577	3.37421	5.73349	6.613	6.35326
NA	238203_at	AA779230	NA	NA	0.00885403	1.13851	14	0.0163698	A	A	P	P	P	A	A	A	P	P	A	A	A	A	P	A	A	A	A	1.56103	5.40442	6.10005	6.41635	6.52962	2.19644	4.82342	1.47314	7.00475	7.48545	6.23338	4.71535	6.44892	2.45451	7.36469	5.25442	4.31999	6.06613	1.2977
KIAA0934	1560763_at	BC033548	Hs.432397	KIAA0934	0.00885403	0.979833	14	0.0163698	A	A	A	A	M	A	A	A	P	A	P	A	M	A	P	A	A	A	A	5.85868	6.90936	6.97056	7.31011	7.9835	3.93333	6.57119	4.51922	7.76289	5.12484	8.41556	4.52076	7.66603	6.49654	8.02573	3.77793	6.36094	7.676	7.80178
FLJ90637	1560746_at	AK075118	Hs.437755	NA	0.00885403	0.966861	14	0.0163698	A	A	A	A	P	A	A	A	A	A	M	A	A	A	A	A	A	A	A	3.00545	4.71383	5.16243	4.97979	5.0647	1.70831	3.92717	0.845634	5.60491	3.99065	6.21017	5.80827	5.64139	4.13604	0.563232	4.49455	2.18649	4.50386	5.1596
SVIL	202565_s_at	NM_003174	Hs.499209	supervillin	0.00885403	0.956665	14	0.0163698	P	A	P	P	P	P	P	P	P	P	P	P	P	P	P	P	P	P	P	7.97004	7.27014	8.7552	8.27418	8.74184	8.11279	6.79093	6.63213	9.64744	8.40818	9.53297	7.73664	8.6533	7.86738	8.52764	7.67162	8.02611	8.71058	8.43832
DHCR7	201791_s_at	NM_001360	Hs.503134	7-dehydrocholesterol reductase	0.00885403	0.938478	14	0.0163698	A	A	A	A	A	A	A	A	A	A	A	A	A	A	A	A	A	A	A	3.83004	5.84108	6.64661	6.22257	6.56916	7.48147	5.88709	5.11379	6.85381	3.40843	6.69093	5.74684	6.43952	4.66814	7.80037	4.54134	4.79439	6.32381	6.22735
RAB5A	240990_at	AI336836	Hs.475663	RAB5A, member RAS oncogene family	0.00885403	0.914228	14	0.0163698	A	A	P	P	P	A	A	A	A	A	A	A	P	A	P	A	M	A	P	5.81501	5.35027	6.048	5.76462	7.18124	5.0904	4.79241	5.11941	6.36839	2.60301	5.746	6.71324	6.69923	5.15373	5.74595	3.89263	4.91286	5.97452	6.76032
13CDNA73	204072_s_at	NM_023037	Hs.507669	NA	0.00885403	0.878143	14	0.0163698	A	A	P	P	P	A	A	A	M	A	P	A	P	A	A	A	A	P	A	6.04072	3.72167	6.15396	7.43542	6.33786	4.31994	5.99721	3.61047	6.12593	6.2905	7.34451	5.65242	6.23511	5.85036	7.11131	5.73964	1.85042	6.99586	5.13368
MTMR2	203212_s_at	NM_016156	Hs.181326	myotubularin related protein 2	0.00885403	0.83409	14	0.0163698	A	A	A	A	A	A	A	A	A	A	A	A	M	A	A	A	A	A	A	4.54049	7.25459	7.81035	7.49557	8.51944	7.39916	5.97852	6.17175	7.91578	5.39426	7.46327	7.35118	7.50909	6.53039	7.28341	4.54664	6.53398	7.6684	5.45688
C7orf16	220231_at	NM_006658	Hs.227011	chromosome 7 open reading frame 16	0.00885403	0.798595	14	0.0163698	A	A	A	A	A	A	A	A	A	A	A	A	A	A	A	A	A	A	A	5.37396	4.16034	5.93436	4.17513	4.69649	1.8454	2.13232	3.51485	4.73361	1.78284	4.90998	3.50581	4.01112	3.5961	4.96785	3.29978	3.77931	5.14387	3.72735
TNRC18	1558238_at	AL135731	Hs.410404	trinucleotide repeat containing 18	0.00885403	0.674274	14	0.0163698	A	A	M	A	A	A	A	A	A	A	A	A	A	A	A	A	A	A	A	4.85302	6.05953	5.74519	5.5477	6.103	3.11856	4.55019	2.48191	4.78481	3.52896	5.91035	1.45687	4.99171	3.2522	6.06334	4.41235	4.45845	5.70707	3.96588
LOC255326	239151_at	BG427809	Hs.314437	NA	0.00885403	0.483277	14	0.0163698	P	P	P	P	P	P	P	P	P	P	P	P	P	P	P	P	P	P	P	7.1506	6.76447	8.73332	7.99685	9.01701	7.30605	6.77257	7.19969	8.23809	7.70067	7.32474	8.21337	8.28207	6.90496	5.95442	6.98533	7.0542	7.4098	7.16746

## Sheet: Gene List 3
Gene List 3
Note 1: these genes represent a subset of genes from Gene List 2
Note 2: individual gene p-values are not applicable as survival analysis was determined for the group as a whole using the globaltest package in Bioconductor
Note 3: data given are for training and non-training samples
						detection call																																	log(2) expression levels
gene symbol	probeset id	accession	unigene	description	log(2)	0805_KL1_H_RD_3_2.CEL.present	0405_KL2_H_FL_4.CEL.present	0705_KL4_H_FL_9.CEL.present	0705_KL5_H_RD+L_11.CEL.present	0705_KL6_H_FL_12.CEL.present	0705_KL9_H_RD_21.CEL.present	0705_KL10_H_RD+L_22.CEL.present	0705_KL11_H_RD_7b.CEL.present	0705_KL12_H_FL_13b.CEL.present	0705_KL14_H_RD_29.CEL.present	0705_KL15_H_RD_30.CEL.present	0705_KL17_H_FL_39.CEL.present	0705_KL19_H_FL_46.CEL.present	0705_KL20_H_RD+L_24b.CEL.present	0705_KL25_H_FL_41.CEL.present	0705_KL31_H_RD+L_51.CEL.present	0705_KL35_H_FL_56.CEL.present	0705_KL36_H_RD_58.CEL.present	0805_KL37_H_FL_42_2.CEL.present	0705_KL3_H_RD_8.CEL.present	0705_KL7_H_RL_14.CEL.present	0705_KL8_H_RD_17.CEL.present	0405_KL16_H_FL_33.CEL.present	0705_KL18_RL_43.CEL.present	0805_KL21_H_RD_31b_2.CEL.present	0705_KL22_H_FL_35b.CEL.present	0705_KL23_H_FL_37.CEL.present	0705_KL28_H_RD_48.CEL.present	0705_KL29_H_FL_49X.CEL.present	0705_KL30_H_RD_50.CEL.present	0705_KL32_H_RD_10c.CEL.present	0705_KL33_H_RD_52.CEL.present	0705_KL34_H_RD_54.CEL.present	0805_KL1_H_RD_3_2.CEL	0405_KL2_H_FL_4.CEL	0705_KL4_H_FL_9.CEL	0705_KL5_H_RD+L_11.CEL	0705_KL6_H_FL_12.CEL	0705_KL9_H_RD_21.CEL	0705_KL10_H_RD+L_22.CEL	0705_KL11_H_RD_7b.CEL	0705_KL12_H_FL_13b.CEL	0705_KL14_H_RD_29.CEL	0705_KL15_H_RD_30.CEL
NA	236739_at	AI885627	NA	NA	3.02228	A	A	A	A	A	A	A	A	A	A	A	A	P	A	A	A	A	A	A	A	A	A	A	A	A	A	A	P	A	P	A	A	A	5.29982	5.46686	4.41985	1.43858	4.83115	4.36206	0.365076	1.9406	5.99113	5.68366	0.995237
NA	1562932_at	BC015135	NA	NA	2.05236	A	A	A	A	A	A	A	A	A	A	A	P	A	A	A	A	A	A	P	A	A	A	A	A	A	A	A	A	A	A	A	A	A	5.25731	1.93533	4.92042	0.189384	4.45972	0.55854	0.472282	2.24493	5.17425	5.53103	2.03945
NA	233162_at	AK024336	NA	NA	1.90746	A	A	A	A	A	A	A	A	A	A	A	A	A	A	A	A	A	A	A	A	A	A	A	P	A	A	A	P	A	A	A	A	A	5.63909	5.70915	5.45619	2.119	4.81586	2.46973	2.1288	3.33871	4.35937	4.7496	5.04114
ANGPT1	241119_at	AI791700	Hs.369675	angiopoietin 1	1.69386	A	A	A	A	P	A	A	A	P	A	A	A	P	A	P	A	A	A	A	M	A	A	A	A	A	A	A	P	A	P	A	A	A	3.7384	3.127	5.99097	2.82403	9.23168	3.32354	0.619444	2.458	7.39304	3.69522	3.35691
CACNG1	206612_at	NM_000727	Hs.147989	calcium channel, voltage-dependent, gamma subunit 1	1.59185	A	A	A	A	A	A	A	A	A	A	A	A	A	A	A	A	A	A	A	A	A	A	A	A	A	A	A	A	A	A	A	A	A	5.9702	4.31695	3.69807	2.18627	3.31792	2.56505	3.05917	3.19407	5.00103	4.44427	6.33278
ATP13A3	219558_at	NM_024524	Hs.529609	ATPase type 13A3	1.56897	A	A	A	A	A	A	A	A	A	A	A	A	A	A	A	A	A	A	A	A	P	A	A	A	A	A	A	A	A	A	A	A	A	4.69788	6.01711	3.12466	2.47167	6.32402	3.19173	2.06233	1.23269	5.20512	3.90146	2.27412
MGC52022	227078_at	BE646540	Hs.371222	NA	1.54422	A	A	A	A	A	A	A	A	A	A	A	A	A	A	A	A	A	A	A	A	A	A	A	A	A	A	A	A	A	A	A	A	A	5.38794	6.66357	2.86387	2.77618	6.32244	3.00938	2.72264	4.35078	5.3136	4.91586	5.73921
SORT1	212797_at	BE742268	Hs.485195	sortilin 1	1.4891	A	A	A	A	A	A	A	A	A	A	A	A	A	A	A	A	A	A	A	A	A	A	A	A	A	A	A	A	A	A	A	A	A	3.73311	2.97806	5.96653	2.17696	3.8577	0.907738	2.97203	2.48694	6.07613	4.14345	5.18046
C10orf58	228155_at	BF512388	Hs.500333	chromosome 10 open reading frame 58	1.4849	P	P	P	P	P	P	P	P	P	P	P	P	P	P	P	P	P	P	P	P	P	P	P	P	P	P	A	P	P	P	P	P	P	9.41846	8.53843	8.96738	7.92577	11.5175	8.75342	8.13558	7.5479	12.1331	9.70364	6.43799
ZDHHC3	236507_at	AA700421	Hs.61430	zinc finger, DHHC domain containing 3	1.44509	A	A	A	A	A	A	A	A	A	A	A	A	A	A	A	A	A	A	A	A	A	A	A	A	A	A	A	A	A	A	A	A	A	6.49428	5.44901	6.99328	5.54236	6.4222	3.12536	3.13987	3.86562	6.7218	7.08329	6.94993
BLZF1	210462_at	AF288161	Hs.494326	basic leucine zipper nuclear factor 1 (JEM-1)	1.39484	A	A	A	A	A	A	A	A	A	A	A	A	A	A	A	A	A	A	A	A	A	A	A	A	A	A	A	A	A	A	A	A	A	4.96106	4.98954	4.16747	2.833	4.72941	3.05806	3.2284	1.64438	5.69705	3.51052	3.08168
LOC440513	1559687_at	BI598673	Hs.466158	NA	1.37847	A	A	A	A	A	A	A	A	A	A	A	A	A	A	A	A	A	A	A	A	A	A	A	A	A	A	A	A	A	A	A	P	A	4.92775	5.61481	5.81142	2.60149	4.50681	3.4852	2.03164	3.69475	4.46422	5.82035	2.08233
LOC285331	236735_at	AW341129	Hs.476399	NA	1.37832	A	A	M	A	A	A	A	A	A	A	A	A	A	A	A	A	A	A	A	A	A	A	A	A	A	A	A	A	A	A	A	A	A	3.70583	3.88347	6.05533	4.2027	5.2058	3.1121	1.29573	2.54113	5.53779	1.88773	4.85962
FLOT1	213819_s_at	H45696	Hs.179986	flotillin 1	1.32037	A	A	A	A	A	A	A	A	A	A	A	A	A	A	A	A	A	A	A	A	A	A	A	A	A	A	A	A	A	A	A	A	A	3.52698	4.52576	3.93937	5.03048	4.87788	2.07236	2.69623	3.52283	5.59582	5.76707	6.21547
RGS8	234297_at	AL359941	Hs.20982	regulator of G-protein signalling 8	1.31248	P	P	M	A	A	A	A	P	P	A	M	P	P	A	P	A	A	P	P	A	P	A	A	P	A	A	A	A	A	P	P	A	A	7.01512	5.77604	6.57685	4.90739	6.88602	3.91391	4.65369	5.93742	6.99479	6.21097	6.0686
FLJ20308	1570071_at	BC038464	Hs.462392	NA	1.30052	A	A	A	A	A	A	A	A	A	A	A	A	A	A	A	A	A	A	A	A	A	A	A	A	A	A	A	A	A	A	A	A	A	4.09451	5.08905	5.26992	3.47253	2.91266	3.66874	5.01787	4.43663	6.49372	5.49321	5.29963
LOC115110	233960_s_at	AU145544	Hs.132272	NA	1.29579	A	A	A	A	A	A	A	A	A	A	A	A	A	A	A	A	A	A	A	A	A	A	A	A	A	A	A	A	A	A	A	A	A	7.45901	7.06018	6.36263	6.46245	6.37959	3.88815	3.65942	4.09315	6.46639	5.67004	6.82553
GOLPH3	236124_at	AL037070	Hs.408909	golgi phosphoprotein 3 (coat-protein)	1.28828	A	A	P	A	A	A	A	A	A	A	A	A	A	A	A	A	A	A	A	A	A	A	A	P	A	A	A	A	A	A	A	A	A	7.73653	8.39695	6.45918	3.75046	6.66168	5.49477	4.77696	5.07656	6.89074	7.01562	6.23698
NA	1570650_at	BC022468	NA	NA	1.28519	A	A	A	A	A	A	A	A	A	A	A	A	A	A	A	A	A	A	A	A	A	A	A	A	A	A	A	A	A	A	A	A	A	6.24222	3.80627	0.577232	3.01526	5.7328	2.94884	1.144	2.8151	6.44429	6.43558	3.32252
NA	233542_at	AF339802	NA	NA	1.26741	A	A	A	A	A	A	A	A	A	A	A	A	A	A	A	A	A	P	A	A	A	A	A	A	A	A	A	A	A	A	A	A	A	6.65466	3.19663	5.83806	4.23449	5.62383	4.25923	3.98292	2.86404	5.62457	5.41868	4.99787
BFSP1	204869_at	AL031664	Hs.129702	beaded filament structural protein 1, filensin	1.24704	A	A	A	A	A	A	A	A	A	A	A	P	A	A	A	A	A	A	A	A	A	A	A	A	A	A	A	A	A	A	A	A	A	5.61082	3.69684	5.60092	2.86444	4.59334	3.15619	2.97629	2.95908	5.31695	5.64335	2.81339
C6orf102	234554_at	AL136087	Hs.434296	chromosome 6 open reading frame 102	1.24163	A	A	A	A	A	A	A	A	A	A	A	A	A	A	A	A	A	A	A	A	A	A	A	A	A	A	A	A	A	A	A	A	A	4.60553	3.6656	6.059	2.11041	5.01943	2.36858	2.9576	2.70607	3.51283	5.64227	4.32804
GYG2	210964_s_at	U94364	Hs.541209	glycogenin 2	1.24158	A	A	A	A	A	A	A	A	P	A	A	A	A	A	A	A	A	A	A	A	A	A	A	A	A	A	A	A	A	P	A	A	A	5.65842	5.87339	5.26454	5.99713	6.37396	4.23772	3.7044	1.04592	6.64534	5.46237	5.62074
TNN	215271_at	BF432086	Hs.156369	tenascin N	1.23128	P	A	P	P	P	A	A	A	P	A	A	A	P	A	P	A	P	A	A	A	A	M	A	A	A	A	A	P	M	P	A	A	A	6.66957	7.0283	6.86077	6.71717	10.1356	6.46495	6.15116	5.91025	11.1218	6.88219	6.69134
FLJ25530	238003_at	AI885128	Hs.159863	NA	1.21636	A	A	A	A	P	A	A	A	A	A	A	A	A	A	M	A	A	A	A	A	A	A	A	P	A	A	A	A	A	A	A	A	A	3.70455	5.65617	6.50011	5.61701	7.71549	3.30067	4.5679	5.52502	6.93884	6.46807	6.11396
ADAMTS9	1562275_at	AL832835	Hs.549184	a disintegrin-like and metalloprotease (reprolysin type) with thrombospondin type 1 motif, 9	1.18511	A	P	P	A	P	A	A	A	P	A	P	P	P	A	P	A	A	P	P	A	P	A	P	P	P	A	A	P	A	P	A	A	A	6.47965	6.95048	6.21474	5.8358	9.17117	5.8269	4.65659	5.73554	6.32007	5.59959	6.79123
PRKAR2B	203680_at	NM_002736	Hs.433068	protein kinase, cAMP-dependent, regulatory, type II, beta	1.16357	A	A	P	M	A	P	A	A	P	A	A	A	P	A	P	A	A	P	P	A	A	A	P	P	A	P	A	P	A	P	A	A	A	6.2582	5.12061	5.8617	5.27648	5.86523	6.5373	4.39236	2.49367	7.43181	5.45808	1.68339
LOC221140	1555196_at	BC022083	Hs.375063	NA	1.15733	A	A	A	A	A	A	A	A	A	A	A	A	A	A	A	A	A	A	A	A	A	A	A	P	A	A	A	A	A	A	P	A	A	5.64212	6.0377	5.29781	3.03867	5.39739	2.62174	2.14258	3.98505	5.23864	3.23761	6.15598
NA	1563519_at	AL833482	NA	NA	1.15425	A	P	A	A	M	A	A	A	A	M	A	A	A	A	P	A	A	A	P	A	A	A	A	A	A	P	A	A	A	P	A	A	A	6.31346	5.74496	3.46523	5.11822	6.19985	3.94996	3.06815	5.4901	5.50612	6.00777	5.77373
SLCO1C1	241951_at	N51440	Hs.47261	solute carrier organic anion transporter family, member 1C1	1.15048	P	A	A	A	P	A	A	A	P	A	A	A	P	A	P	A	A	A	A	A	A	A	A	A	P	A	A	A	A	A	A	A	A	5.23566	5.49617	5.42912	4.92883	7.20951	3.00645	5.05507	4.80502	7.43277	6.06347	4.7432
SS18	217051_s_at	AF257501	Hs.404263	synovial sarcoma translocation, chromosome 18	1.09182	A	A	M	A	A	A	A	A	A	A	A	A	A	A	A	A	A	A	A	A	A	A	A	A	A	A	A	A	A	A	A	A	A	3.38347	5.4571	5.69016	2.37897	5.63166	3.09434	1.67273	1.6588	3.00361	2.93053	5.23358
NA	244487_at	BE620513	NA	NA	1.07475	P	A	P	M	A	P	A	A	P	P	A	A	P	A	A	A	A	P	P	A	A	A	P	P	P	A	A	A	M	P	P	A	A	6.35248	5.79833	6.30102	6.04546	6.53824	5.37496	4.53204	5.98606	6.72999	7.38259	5.94572
KIAA1272	225499_at	AW296194	Hs.472285	NA	1.06887	A	A	A	A	A	A	A	A	A	A	A	A	A	A	A	A	A	A	A	A	A	A	A	A	A	A	A	A	A	A	A	A	A	6.14273	5.22122	5.80346	6.15181	6.53368	4.39763	4.27418	3.81454	6.87618	5.39732	5.17479
CYP4A11	1554931_at	BC022851	Hs.1645	cytochrome P450, family 4, subfamily A, polypeptide 11	1.06576	A	A	A	P	A	A	A	A	A	A	P	M	A	A	A	A	A	A	A	A	A	P	P	A	A	A	A	A	A	A	A	A	A	5.92188	5.29574	6.52617	5.45056	5.60169	3.03536	5.12958	4.96941	5.58677	6.00399	6.14719
CNTNAP3	223796_at	AF333769	Hs.128474	contactin associated protein-like 3	1.04328	A	P	P	P	M	A	P	A	A	P	P	P	P	A	P	A	A	P	P	A	A	P	P	P	A	A	P	P	P	A	A	A	A	6.30079	6.79919	6.77961	6.3547	7.68455	5.92187	5.75782	5.63941	6.05551	7.21296	8.0357
UCP2	208997_s_at	U82819	Hs.80658	uncoupling protein 2 (mitochondrial, proton carrier)	1.04051	A	A	A	A	A	A	A	A	A	A	A	A	A	A	A	A	A	A	A	A	A	A	A	A	A	A	A	A	A	A	A	A	A	6.64224	6.96906	6.94926	3.91467	6.66164	2.9143	5.40893	5.40616	6.19105	6.49148	6.27653
PROP1	211223_at	AF076215	Hs.158301	prophet of Pit1, paired-like homeodomain transcription factor	1.02038	A	A	A	A	A	A	A	A	A	A	A	A	A	A	A	A	A	A	A	A	A	A	A	A	A	A	A	A	A	A	A	A	A	7.3691	6.57108	6.7786	6.00375	6.92683	3.88273	5.7059	2.53552	5.85545	4.9537	4.70068
BHLHB3	231242_at	R93946	Hs.177841	basic helix-loop-helix domain containing, class B, 3	1.01081	A	A	A	A	A	A	A	A	A	P	A	A	A	A	A	A	A	A	A	A	A	A	A	A	P	A	A	A	A	A	A	A	A	2.37365	5.88328	5.49468	5.85192	6.08861	2.62594	5.41336	2.70063	5.68307	6.9523	5.57945
PROX1	242119_at	AW451938	Hs.159437	prospero-related homeobox 1	-1.00143	A	A	A	A	A	A	A	A	A	A	A	A	A	A	A	A	A	A	A	A	A	A	A	A	A	A	A	A	A	A	A	A	A	4.97112	6.32395	4.25324	6.44773	3.93316	5.52798	6.33666	6.93333	4.34066	4.78498	5.3781
CNKSR3	227481_at	BG165333	Hs.16064	CNKSR family member 3	-1.12213	A	A	A	P	A	P	P	P	P	P	A	P	P	A	A	P	P	A	A	A	A	A	P	P	A	P	M	A	A	A	A	A	P	5.12612	5.91866	5.66592	7.18034	4.76424	6.66316	6.96871	6.84314	5.53127	7.27574	6.30448
C7orf30	230516_at	BF062037	Hs.87385	chromosome 7 open reading frame 30	-1.1731	A	A	A	P	A	A	A	A	A	A	A	A	A	M	A	A	P	A	A	A	A	P	A	P	A	A	A	A	A	A	P	A	A	5.5752	4.26798	1.61128	5.97413	2.53856	5.05823	4.785	4.55824	4.30333	6.02762	0.483118
PPEF1	206547_s_at	NM_006240	Hs.211589	protein phosphatase, EF hand calcium-binding domain 1	-1.27233	A	A	A	A	A	A	A	A	A	A	A	A	A	A	A	A	A	A	A	A	A	A	A	A	A	A	A	A	A	A	A	A	A	6.15898	5.41924	5.07906	5.87809	5.10118	6.15772	6.22385	6.34659	4.51846	3.06702	6.15053
TRPM4	219360_s_at	NM_017636	Hs.467101	transient receptor potential cation channel, subfamily M, member 4	-1.30861	A	A	A	A	A	A	A	A	A	A	A	M	A	A	A	A	A	A	A	M	A	A	A	A	A	A	A	A	A	A	A	A	A	4.01497	5.27194	5.1985	5.83316	2.68026	6.91852	5.7098	5.81639	4.33713	4.76853	6.31211
GNTIVH	207447_s_at	NM_013244	Hs.126195	NA	-1.31042	M	A	A	A	A	A	A	A	A	A	A	A	P	A	A	A	P	M	A	A	A	A	A	A	A	A	A	A	A	A	A	A	A	5.15523	4.28297	3.74356	5.61528	0.877379	4.3818	4.78672	4.98578	2.01344	2.96972	0.470634
CCND3	201700_at	NM_001760	Hs.534307	cyclin D3	-1.31317	M	P	P	A	A	P	P	P	A	A	P	A	A	P	A	P	A	A	A	A	A	A	P	P	A	A	A	A	A	A	A	A	P	8.05607	7.75407	6.73012	6.91258	4.85523	8.03315	6.9244	7.23281	4.28075	4.51285	7.48266
MOXD1	209708_at	AY007239	Hs.6909	monooxygenase, DBH-like 1	-1.44888	P	A	P	P	A	P	P	A	A	A	A	A	A	A	A	A	P	P	A	A	A	A	A	A	A	A	A	A	A	A	A	A	A	8.12049	5.93611	6.06199	7.56727	2.14857	7.5617	6.67146	7.29669	4.86388	2.87681	5.94452
MNAB	231716_at	AF255304	Hs.533499	membrane associated DNA binding protein	-1.4539	A	A	A	A	A	P	A	A	A	A	A	A	A	A	A	A	A	P	A	A	A	A	P	P	A	A	P	A	A	A	A	A	A	7.19968	5.88424	6.08855	6.23827	3.30159	8.41086	8.04901	6.67343	5.57546	7.88361	6.63194
FLJ10292	218894_s_at	NM_018048	Hs.104650	NA	-1.46791	A	A	A	A	A	A	M	A	A	A	A	A	A	A	A	A	A	A	A	A	A	A	A	A	A	P	A	A	A	A	A	A	A	2.31238	6.3837	2.10818	5.77321	2.38297	5.57749	6.67577	5.32321	2.04295	6.40306	5.72853
NA	213520_at	NM_004260	NA	NA	-1.54005	A	A	A	A	A	A	A	P	A	A	A	A	A	P	A	P	A	A	A	A	A	A	A	A	A	A	A	A	A	A	A	A	A	4.29027	4.49103	3.24618	4.25833	2.29589	6.47364	6.6696	7.20453	4.2393	4.02961	4.23221
SOX4	213668_s_at	AI989477	Hs.357901	SRY (sex determining region Y)-box 4	-1.86979	P	P	A	A	A	P	P	A	A	A	A	A	A	M	A	P	P	P	A	A	A	A	P	P	A	P	A	A	A	A	A	A	P	7.73561	8.00502	6.1401	6.63393	4.03339	8.26647	7.51737	6.73068	3.30188	2.16549	7.14611
[truncated: 22 more columns]
